# Supplementary material for: Can 17 hydroxyprogesterone caproate (17P) decrease preterm deliveries in patients with a history of PMC or pPROM?
Source: PLoS One. 2022 May 12;17(5):e0268397. doi: 10.1371/journal.pone.0268397 (PMC9098016; doi:10.1371/journal.pone.0268397)
Supplement: S1 Raw data — (XLSM) [file pone.0268397.s002.xlsm]

## Sheet: PROGESTERONE
gr_mechanism	ID LAST 4 CHARACTERS	ethnicity Jewish-0 arab-1	background_dis_yes_no	year of preterm delivery	_Gestational_age_in_preterm_delivery_(weeks)	_Gestational_age_in_preterm_delivery_(days)	GA_first_PTB_corrected	GA_first_PTB_d	GA_first_PTB_w	GA_first_PTB	number_of_fetuses 1=singletone 2=tweens 3=VANISHING_ TWIN 4_=_three	preterm_delivery_mecanism 0=PMC 1=PPROM	PMC_in_preterm_delivery no-0 yes-1	PPROM_in_preterm_delivery no-0 yes-1	bleeding_in_preterm_delivery no-0 yes-1	preterm_delivery_mode 0=NVD 1=VE 2=CS	NVD_in_preterm_delivery no-0 yes-1	VE_in_preterm_delivery no-0 yes-1	CS_in_preterm_delivery no-0 yes-1	GDM_in_preterm_ delivery NO-0 YES-1	PET/HTN_in_preterm_delivery no-0 yes-1	IUGR_in_preterm_delivery no-0 yes-1	placental_abruption_in_preterm_delivery no-0 yes-1	progesterone_treatment_in_preterm_delivery no-0 yes-1	Vaginal_progesterone_in_preterm_delivery no-0 yes-1	IM_progesterone_in_preterm_delivery no-0 yes-1	more than one preterm labor history	maternal_age_in_current_delivery	number_of_fetuses 1=singletone 2=tweens 3=VANISHING_ TWIN 4_=_three	Gravity_in_current_delivery	PARITY_in_current_delivery	Weight	height	BMI	Smoking no-0 yes-1	history_of_CS no-0 yes-1	history_of_cervical_intervntion_no-0_yes-1	history_of_D&C no-0 yes-1	history_of_LAPAROSCOPY no-0 yes-1	history_of_HYSTEROSCOPY no-0 yes-1	history_of_other_abdominal_surgery no-0 yes-1	last_menstrual_period_of_current_pregnancy-date	Time_between_pregnancies_in_months	GDM_in_current_ pregnancy NO-0 YES-1	PET/HTN_in_current_delivery no-0 yes-1	IUGR_in_current_delivery no-0 yes-1	placental_abruption_in_current_delivery no-0 yes-1	Admission_in_suspicion_of_PTL_in_current_pregnancy_ no-0 yes-1	CL_admission
PPROM	5299	1	0	2014	34	6	34.8571	6	34	34.6	1	1	0	1	0	0	1	0	0	0	0	0	0	0	0	0	0	23	1	2	1				0	0	0	0	0	0	0	2014-12-12	4	0	0	0		0
PMC	5486	1	0	2014	36	0	36	0	36	36	1	0	1	0	0	2	0	0	1	0	0	0	0		0	0	0	26	1	7	2	87	1.56	34.52	0	1	1	1	0	0	1	2015-03-05	7	0	0	0	0	1	19
PMC	2444	1	0	2014	36	5	36.7143	5	36	36.5	1	0	1	0	0	2	0	0	1		0	0	0	0	0	0	0	37	1	2	1				0	1	0	0	0	0	0	2015-03-15	7		0	0	0	1
PPROM	6310	1	0	2014	36	2	36.2857	2	36	36.2	1	1	0	1	0	0	1	0	0	0	0	0	0		0	0	0	25	1	2	1	82	1.67	24.33	0	0	0	0	0	0	0	2015-03-17	10	0	0	0	0	0
PMC	8603	1	0	2014	35	0	35	0	35	35	1	0	1	0	0	0	1	0	0	0	0	0	0	0	0	0	0	21	1	3	2				0	0	0	0	0	0	1	2015-06-13	7			0	0	0
PPROM	1083	1	0	2014	35	6	35.8571	6	35	35.6	1	1	0	1	0	0	1	0	0	0	0	0	0		0	0	0	22	1	2	1	68	1.56	27.9	0	0	0	0	0	0	0	2015-06-10	10	0	0	0	0	0
PMC	979	0	0	2014	36	6	36.8571	6	36	36.6	1	0	1	0	0	0	1	0	0	0	0	0	0	0	0	0	0	32	1	2	1	81			0	0	0	0	0	0	0	2015-06-18	10	0	0	0	0	0
PMC	1859	0	0	2014	36	3	36.4286	3	36	36.3	1	0	1	0	0	0	1	0	0	0	0	0	0	0	0	0	0	38	1	4	3	91	1.5	40.4	0	0	0	0	0	0	1	2015-06-14	12	0	0	0	0	0
PPROM	7	0	1	2014	36	4	36.5714	4	36	36.4	1	1	0	1	0	0	1	0	0	0	0	0	0	0	0	0	0	32	1	2	1	85	0.17	22.49		0	0	0	0	0	0	2015-06-22	12	0	0	0	0	0
PPROM	775	0	0	2014	32	5	32.7143	5	32	32.5	1	1	0	1	0	0	1	0	0	0	0	0	0	0	0	0	0	33	1	2	1	58	1.62	22.1	0	0	0	0	0	0	0	2015-07-29	15	0	0	0	0	0
PPROM	1870	1	0	2014	30	0	30	0	30	30	1	1	0	1	0	2	0	0	1	0	0	0	0	0	0	0	0	20	1	2	1				0	1	0	0	0	0	0	2015-07-18	9			1	0	0
PPROM	3689	1	0	2014	36	2	36.2857	2	36	36.2	1	1	0	1	0	0	1	0	0			0	0	0	0	0	0	27	1	4	3				0	0	0	0	0	0	0	2015-08-05	9			1	0	0
PMC	989	0	0	2014	35	2	35.2857	2	35	35.2	1	0	1		1	0	1	0	0	0	0	0	0	1	0	1	1	30	1	3	2				0	0	0	0	0	0	1	2015-08-03	8	0	0	0	0	0
PMC	232	0	0	2014	36	5	36.7143	5	36	36.5	1	0	1	0	0	0	1	0	0	1	0	0	0	0	0	0	0	33	1	4	1	47	162	17.9	0	0	0	0	0	0	0	2015-08-01	10	0	0	0	0	0
PMC	6072	1	0	2014	34	3	34.4286	3	34	34.3	1	0	1	0	0	0	1	0	0	0	0	0	0	1	1	0	0	27	1	5	1	62	1.64	23.05	0	0	1	1	0	0	0	2015-10-15	18	0	0	0	0	1	5
PMC	7817	1	0	2014	36	1	36.1429	1	36	36.1	1	0	1	0	0	0	1	0	0	0	0	0	0	0	0	0	0	29	1	4	3					0	0	0	0	0	0	2015-09-20	17	0	0	0	0	0
PMC	5022	1	0	2014	35	5	35.7143	5	35	35.5	1	0	1	0	0	0	1	0	0	0	0	0	0	0	0	0	0	25	1	2	1	54	1.56	22.2	0	0	0	0	0	0	0	2015-10-03	16	0	0	0	0	0
PMC	787	0	1	2014	36	1	36.1429	1	36	36.1	1	0	1	0	0	2	0	0	1	1	0	0	0	0	0	0	0	42	1	4	2	110	1.65	40.4	0	1	0	0	0	0	1	2015-11-15	14	1	0	0		0
PMC	5258	1	0	2015	36	5	36.7143	5	36	36.5	1	0	1	0	0	0	1	0	0	0	0	0	0	1	1	0	0	26	1	4	1	100	1.63	37.64	0	0	0	0	0	0	1	2015-10-31	3	1	0	0	0	1	16
PPROM	4282	1	0	2015	36	2	36.2857	2	36	36.2	1	1	0	1	0	0	1	0	0	1	0	0	0	0	0	0	0	23	1	2	1	70	1.62	26.67	0	0	0	0	0	0	0	2015-11-18	8	0	0	0	0	0
PPROM	6677	1	0	2015	36	5	36.7143	5	36	36.5	1	1	0	1	0	0	1	0	0	0	0	0	0	0	0	0	0	21	1	3	2	90	1.6	35.2	0	0	0	0	0	0	0	2015-11-09	7	0	0	0	0	0
PPROM	507	0	0	2014	36	1	36.1429	1	36	36.1	1	1	0	1	0	0	1	0	0	0	0	0	0	0	0	0	0	31	1	5	3				0	1	1	1	0	0	0	2015-12-20	19	1	0	0	0	0
PMC	575	0	0	2014	34	5	34.7143	5	34	34.5	1	0	1	0	0	1	0	1	0	0	0	0	0	0	0	0	0	33	1	2	1	69	1.71	23.6	0	0	0	0	0	0	0	2015-11-29	17	0	0	0	0	0
PPROM	246	0	0	2014	36	4	36.5714	4	36	36.4	1	1	0	1	0	0	1	0	0	0	0	0		0	0	0	0	36	1	4	3	61	1.58	24.4352	0	1	0	0	0	0	0	2015-11-23	11	0	0	1		0
PPROM	3801	1	0	2015	33	3	33.4286	3	33	33.3	1	1	0	1	0	0	1	0	0	0	0	0		0	0	0	0	28	1	2	1			#DIV/0!	0	0	0	0	0	0	0	2016-01-08	5	0	0	0		0
PMC	3563	1	0	2015	34	5	34.7143	5	34	34.5	1	0	1	0	0	0	1	0	0	0	0	0		0	0	0	0	25	1	4	3	58	1.72	19.6052	0	0	0	0	0	0	0	2016-01-23	3		0	0		0
PPROM	5427	0	0	2015	34	1	34.1429	1	34	34.1	1	1	0	1	0	0	1	0	0	0	0	0		0	0	0	0	28	1	2	1			#DIV/0!	1	0	0	0	0	0	1	2016-01-17	4	0	0	0		0	34
PPROM	8601	0	0	2014	35	1	35.1429	1	35	35.1	1	1	0	1	0	0	1	0	0	0	0	0		0	0	0	0	34	1	2	1			#DIV/0!	0	0	0	0	1	0	0	2015-12-14	13	1	0	0		0
PPROM	868	0	0	2015	36	4	36.5714	4	36	36.4	1	1	0	1	0	0	1	0	0	0	0	0		0	0	0	0	37	1	6	2	55	1.62	20.9572	0	1	1	1	0	1	0	2015-12-25	9	0	0	0		0
PPROM	8069	1	0	2015	36	4	36.5714	4	36	36.4	1	1	0	1	0	0	1	0	0	1	0	0		0	0	0	0	26	1	3	1	60	1.68	21.2585	0	0	1	1	0	0	0	2016-01-02	7	1	0	0		0
PMC	77	0	0	2014	32	6	32.8571	6	32	32.6	1	0	1	0	0	0	1	0	0	0	0	0		0	0	0	0	31	1	2	1	61	1.68	21.6128	0	0	0	0	0	0	0	2016-01-13	13	0	0	0		0
PPROM	6057	1	0	2015	27	2	27.2857	2	27	27.2	1	1		1	0	2	0	0	1	0	0	0		0	0	0	0	28	1	5	4			#DIV/0!	0	1	0	0	0	0	0	2016-03-10	9	0	0	0	0	1	18
PPROM	2225	1	0	2015	33	3	33.4286	3	33	33.3	1	1	0	1	0	0	1	0	0	0	0	0		0	0	0	0	24	1	2	1			#DIV/0!	0	0	0	0	0	0	0	2016-02-09	7	0	0	0		1	40
PMC	9166	1	1	2014	33	3	33.4286	3	33	33.3	1	0	1	0	0	0	1	0	0	0	0	0		0	0	0	0	25	1	4	2			#DIV/0!	0	0	1	1	0	0	0	2016-01-21	13	0	0	0		0
PPROM	654	0	0	2015	35	4	35.5714	4	35	35.4	1	1	0	1	0	1	0	1	0	0	0	0		0	0	0	0	29	1	2	1	72	1.69	25.2092	0	0	0	0	0	0	0	2016-02-14	9	0	0	0		0
PPROM	2858	1	1	2015	35	5	35.7143	5	35	35.5	1	1	0	1	0	0	1	0	0	1	0	0		0	0	0	0	27	1	3	1	92	1.7	31.8339	0	0	0	0	0	0	0	2016-02-15	6	1	0	0		0
PPROM	9920	1	0	2014	35	4	35.5714	4	35	35.4	1	1	0	1	0	0	1	0	0	0	0	1		0	0	0	0	29	1	2	1			#DIV/0!	0	0	0	0	0	0	0	2016-02-17	14	0	0	0		1	31
PMC	4546	1	0	2014	33	2	33.2857	2	33	33.2	1	0	1	0	0	0	1	0	0	1	0	0		0	0	0	0	22	1	2	1			#DIV/0!	0	0	0	0	0	0	0	2014-08-02	4	0	0	0		0
PMC	4546	1	0	2015	36	0	36	0	36	36	1	0	1	0	0	0	1	0	0	0	0	0		1	1	0	0	24	1	3	2			#DIV/0!	0	0	0	0	0	0	0	2016-02-29	10	1	0	0		0
PPROM	5247	0	1	2014	34	0	34	0	34	34	1	1	0	1	0	2	0	0	1	0	0	0		0	0	0	0	27	1	2	1	64	1.6	25	0	0	0	0	0	0	1	2016-03-15	22	0	0	0		0
PPROM	111	0	0	2014	36	5	36.7143	5	36	36.5	1	1	0	1	0	1	0	1	0	0	0	0		0	0	0	0	37	1	2	1	75	1.72	25.3515	0	0	0	0	0	0	0	2016-02-24	15	0	0	0		0
PMC	1775	1	0	2014	34	3	34.4286	3	34	34.3	1	0	1	0	0	2	0	0	1	0	0	0		1	0	0	0	20	1	4	3			#DIV/0!	0	1	0	0	0	0	0	2016-04-02	24	0	0	0		0
PPROM	2822	1	0	2015	35	4	35.5714	4	35	35.4	1	1	0	1	0	1	0	1	0	0	0	0		0	0	0	0	29	1	4	3			#DIV/0!	0	0	0	0	0	0	0	2016-03-20	5		0	0		0
PPROM	335	0	0	2014	35	4	35.5714	4	35	35.4	1	1	0	1	0	0	1	0	0	0	0	0		0	0	0	0	32	1	2	1			#DIV/0!	0	0	0	0	0	0	0	2016-04-12	22	0	0	0		0
PMC	104	0	0	2014	27	1	27.1429	1	27	27.1	1	0	1	0	1	2	0	0	1		0	0		0	0	0	0	37	1	3	2	97	1.63	36.5087	0	1	0	0	0	0	0	2016-04-10	24	0	0	0		0
PPROM	9202	1	0	2015	36	4	36.5714	4	36	36.4	1	1	0	1	0	0	1	0	0	0	0	0		0	0	0	0	25	1	4	3	65	1.59	25.711	0	0	0	0	0	0	0	2016-05-03	14	0	0	0		0
PPROM	567	1	0	2015	36	1	36.1429	1	36	36.1	1	1	0	1	0	0	1	0	0	1	0	0		0	0	0	0	31	1	2	1	102	1.65	37.4656	0	0	0	0	0	0	0	2016-05-04	14	1	1	0		0
PMC	848	0	0	2015	34	3	34.4286	3	34	34.3	1	0	1	0	0	0	1	0	0	0	0	0			0	0	0	35	1	7	3	69	1.68	24.4473	0	0	1	1	0	0	0	2016-06-12	15	0	0	0		1	20
PMC	9629	0	0	2015	36	1	36.1429	1	36	36.1	1	0	1	0	0	0	1	0	0	0	0	0		0	0	0	0	25	1	3	2			#DIV/0!	0	0	0	0	0	0	0	2016-06-04	9	0	0	0		0
PMC	408	0	0	2015	35	2	35.2857	2	35	35.2	1	0	1	0	0	0	1	0	0	0	0	0		0	0	0	0	32	1	2	1	58	1.54	24.4561	0	0	0	0	0	0	0	2016-05-27	9	0	0	0		1	28
PPROM	605	0	0	2015	35	5	35.7143	5	35	35.5	1	1	0	1	0	0	1	0	0	0	0	0		0	0	0	0	32	1	3	2	60	1.63	22.5827	0	0	0	0	0	0	0	2016-06-02	15	0	0	0		0
PMC	658	0	0	2016	36	5	36.7143	5	36	36.5	1	0	1	0	0	0	1	0	0	0	0	0		0	0	0	0	35	1	2	1			#DIV/0!	0	0	0	0	0	0	0	2016-06-09	4	0	0	0		0
PMC	3866	0	0	2015	36	5	36.7143	5	36	36.5	1	0	1	0	0	0	1	0	0	0	0	1		0	0	0	0	25	1	2	1	50	1.53	21.3593	0	0	0	0	0	0	0	2016-06-08	11	0	0	0		0
PPROM	3584	1	0	2015	35	4	35.5714	4	35	35.4	1	1	0	1	0	0	1	0	0	0	0	0		0	0	0	0	21	1	2	1	75	1.6	29.2969	0	0	0	0	0	0	0	2016-06-06	13	0	0	0		0
PMC	111	0	0	2014	34	4	34.5714	4	34	34.4	1	0	1	0	0	2	0	0	1	0	1	0		0	0	0	0	30	1	2	1	54	1.47	24.9896	0	1	0	0	0	0	0	2016-05-31	26	0	0	0		0
PMC	1441	1	0	2015	33	2	33.2857	2	33	33.2	1	0	1	0	0	0	1	0	0	0	0	0		0	0	0	0	27	1	2	1			#DIV/0!	0	0	0	0	0	0	0	2016-06-26	8	1	0	0		1	6-21
PPROM	4894	1	1	2014	35	2	35.2857	2	35	35.2	1	1	0	1	0	0	1	0	0	0	0	0		0	0	0	0	24	1	2	1			#DIV/0!	0	0	0	0	0	0	0	2016-07-03	28	0	0	0		0
PMC	297	1	0	2016	35	2	35.2857	2	35	35.2	1	0	1	0	0	2	0	0	1		0	0		0	0	0	0	34	1	2	1			#DIV/0!	0	1	0	0	0	0	0	2016-07-07	2		0	0		0
PMC	262	0	0	2015	35	3	35.4286	3	35	35.3	1	0	1	0	0	1	0	1	0	0	0	0		0	0	0	0	36	1	5	2			#DIV/0!	1	0	0	0	1	0	0	2016-10-10	20		0	0		0
PPROM	2833	0	0	2016	35	3	35.4286	3	35	35.3	1	1	0	1	0	2	0	0	1	0	1	0		0	0	0	0	29	1	3	1	85	1.62	32.3884	0	1	1	1	0	0	0	2016-07-15	6	0	0	0		0
PPROM	518	0	0	2015	36	1	36.1429	1	36	36.1	1	1	0	1	0	0	1	0	0		0	0		0	0	0	0	35	1	2	1			#DIV/0!	0	0	0	0	0	0	0	2016-08-08	12	0	0	0		0
PMC	6632	0	0	2014	35	3	35.4286	3	35	35.3	1	0	1	0	0	0	1	0	0	0	0	0		0	0	0	0	26	1	4	3	83	1.56	34.1059		0	0	0	0	0	0	2016-08-19	28	0	0	0		0
PMC	446	0	0	2015	35	5	35.7143	5	35	35.5	1	0	1	0	0	0	1	0	0	1	0	0		0	0	0	0	34	1	2	1	82	1.61	31.6346	0	0	0	0	0	0	0	2016-06-19	15	1	0	0		0
PMC	4	0	0	2014	35	4	35.5714	4	35	35.4	1	0	1	0	0	0	1	0	0	0	0	0		0	0	0	0	34	1	3	2	58	1.68	20.5499	0	0	1	0	0	1	0	2016-09-22	29	0	0	0		0
PPROM	409	1	0	2015	36	0	36	0	36	36	1	1	0	1	0	1	0	1	0	0	0	0		0	0	0	0	33	1	2	1	70	1.56	28.764	0	0	0	0	0	0	0	2016-09-30	11	0	0	0		0
PPROM	5243	0	0	2014	36	5	36.7143	5	36	36.5	1	1	0	1	0	0	1	0	0	0	0	0		0	0	0	0	29	1	2	1	70	1.62	26.6728	0	0	0	0	0	0	0	2015-03-09	7	0	0	0		0
PMC	43	0	0	2014	28	3	28.4286	3	28	28.3	1	0	1	0	0	0	1	0	0	0	0	0		1	1	0	0	37	1	2	1	54	1.6	21.0937	0	0	0	0	0	0	0	2016-10-22	31	0	0	1		1	22
PPROM	987	1	0	2014	36	1	36.1429	1	36	36.1	1	1	0	1	0	0	1	0	0	0	0	0		0	0	0	0	35	1	3	2			#DIV/0!	0	0	0	0	0	0	0	2016-10-01	31	0	0	0		0
PPROM	170	0	0	2015	35	1	35.1429	1	35	35.1	1	1	0	1	0	0	1	0	0	0	0	0		0	0	0	0	31	1	2	1			#DIV/0!	0	0	0	0	0	0	0	2016-10-17	10	0	0	0		0
PMC	631	0	0	2015	36	4	36.5714	4	36	36.4	1	0	1	0	0	0	1	0	0	0		0		0	0	0	0	32	1	8	7			#DIV/0!	0	0	0	0	0	0	0	2016-10-31	20	0	0	0		0
PMC	884	0	0	2014	36	6	36.8571	6	36	36.6	1	0	1	0	0	0	1	0	0	0	0	0		0	0	0	0	34	1	2	1			#DIV/0!	0	0	0	0	0	0	0	2016-11-08	26	0	0	0		0
PMC	754	0	0	2015	36	2	36.2857	2	36	36.2	1	0	1	0	0	0	1	0	0	0	0	0		0	0	0	0	31	1	4	3	72	1.6	28.125	0	0	0	0	0	0	0	2016-10-24	20		0	0		0
PMC	670	0	0	2016	35	4	35.5714	4	35	35.4	1	0	1		0	0	1	0	0	0	0	0		0	0	0	0	39	1	2	1	61	1.64	22.68	0	0	0	0	0	0	0	2016-11-09	4	0	0	0		0
PMC	6367	1	0	2016	35	5	35.7143	5	35	35.5	1	0	1	0	0	0	1	0	0	0	0	0		0	0	0	0	28	1	2	1	56		#DIV/0!	0	0	0	0	0	0	0	2016-11-18	5	0	0	0		0
PPROM	1658	0	0	2015	35	2	35.2857	2	35	35.2	1	1	0	1	0	2	0	0	1	0	0	0		0	0	0	0	34	1	2	1	64	1.65	23.5078	0	0	1	0	0	0	0	2016-11-19	11	0	0	0		1	38
PMC	447	0	0	2016	24	3	24.4286	3	24	24.3	1	0	1		0	0	1	0	0	0	0	0		1	0	1	1	35	1	5	2			#DIV/0!	0	0	1	1	0	0	0	2016-11-24	1	0	0	0		0
PPROM	4886	1	0	2016	36	4	36.5714	4	36	36.4	1	1	0	1	0	0	1	0	0	0	0	0		0	0	0	0	29	1	2	1			#DIV/0!	0	0	0	0	0	0	0	2016-12-13	2	0	0	0		0
PPROM	618	0	1	2016	35	4	35.5714	4	35	35.4	1	1	0	1	0	1	0	1	0	0	0	0		0	0	0	0	35	1	3	1			#DIV/0!	0	0	0	0	0	0	0	2016-11-27	7	1	0	0		0
PPROM	4656	1	0	2014	34	1	34.1429	1	34	34.1	1	1	0	1	0	0	1	0	0	0	0	0		0	0	0	0	25	1	2	1			#DIV/0!	0	0	0	0	0	0	0	2015-09-04	10	0	0	0		0
PPROM	1504	1	0	2014	36	3	36.4286	3	36	36.3	1	1	0	1	0	0	1	0	0	0	0	0		0	0	0	0	21	1	2	1			#DIV/0!	0	0	0	0	0	0	0	2016-12-01	31	0	0	0		0
PMC	533	0	0	2014	35	6	35.8571	6	35	35.6	1	0	1	0	0	0	1	0	0	0	0	0		0	0	0	0	36	1	2	1			#DIV/0!	0	0	0	0	0	0	0	2017-01-03	25	0	0	0		0
PMC	6253	1	0	2016	27	1	27.1429	1	27	27.1	1	0	1	0	0	0	1	0	0	0	0	0		0	0	0	0	27	1	2	1			#DIV/0!	0	0	0	0	0	0	0	2017-01-01	8	1	0	0		1	32
PPROM	183	0	0	2014	36	3	36.4286	3	36	36.3	1	1		1	0	0	1	0	0	0	0	0		1	0	1	1	36	1	3	2			#DIV/0!	0	0	0	0	0	0	0	2016-12-19	28	0	0	0		0
PPROM	556	0	0	2014	35	4	35.5714	4	35	35.4	1	1	0	1	0	1	0	1	0	0	0	1		0	0	0	0	32	1	3	2			#DIV/0!	0	0	0	0	0	0	0	2017-01-04	28	0	0	0		0
PPROM	1226	1	0	2016	35	5	35.7143	5	35	35.5	1	1	0	1	0	0	1	0	0	0	0	0		0	0	0	0	24	1	2	1			#DIV/0!	0	0	0	0	0	0	0	2017-01-04	10	0	0	0		0
PPROM	972	0	0	2014	36	6	36.8571	6	36	36.6	1	1	0	1	0	0	1	0	0	0	0	0		0	0	0	0	35	1	2	1			#DIV/0!	0	0	0	0	0	0	0	2015-02-25	4	0	0	0		0
PMC	488	0	0	2015	36	5	36.7143	5	36	36.5	1	0	1	0	0	2	0	0	1	0	0	0	1	0	0	0	0	37	1	3	2	78	1.74	25.763	0	1	0	0	0	0	0	2016-09-01	17	0	0	1		0
PPROM	225	0	1	2014	34	5	34.7143	5	34	34.5	1	1	0	1	0	0	1	0	0	0	0	0	0	0	0	0	0	32	1	3	1			#DIV/0!	0	0	0	0	0	0	0	2017-02-05	28	0	0	0	0	0
PPROM	238	0	0	2015	36	3	36.4286	3	36	36.3	1	1	0	1	0	0	1	0	0	0	0	0	0	0	0	0	0	36	1	4	3			#DIV/0!	0	0	0	0	0	0	0	2017-01-04	13	0	0	0	0	0
PPROM	1972	1	0	2015	36	4	36.5714	4	36	36.4	1	1	0	1	0	0	1	0	0	0	0	0	0	0	0	0	0	25	1	2	1	70	1.67	25.0995	0	0	0	0	0	0	0	2017-01-14	18	0	0	0	0	0
PPROM	2217	1	1	2014	26	5	26.7143	5	26	26.5	1	1	0	1	0	2	0	0	1	0- DM1	0	0	0	0	0	0	0	30	1	3	2	73	1.58	29.2421	0	1	0	0	0	0	0	2017-02-28	26	0-DM1	0	0	0	0
PMC	7360	0	1	2015	36	6	36.8571	6	36	36.6	1	0	1	0	0	2	0	0	1	0	0	0	0	0	0	0	0	34	1	4	1	50	1.63	18.8189	0	1	1	1	0	0	1	2017-01-28	17	0	0	0	0	0
PMC	5671	1	0	2015	35	2	35.2857	2	35	35.2	1	0	1	0	0	0	1	0	0		0	0	0	0	0	0	0	30	1	3	2			#DIV/0!	0	0	0	0	0	0	0	2017-01-13	20		0	0	0
PMC	942	0	0	2014	32	1	32.1429	1	32	32.1	1	0	1	0	0	0	1	0	0	0	0	0	0	0	0	0	0	36	1	3	1			#DIV/0!	1	0	0	0	0	0	0	2017-01-20	30	1	1	0	0	0
PMC	6344	0	0	2016	36	0	36	0	36	36	1	0	1	0	0	1	0	1	0	0	0	0	0	0	0	0	0	26	1	4	2	50	1.62	19.052	0	1	0	0	0	0	0	2017-01-26	8		0	0	0	0
PMC	6405	0	0	2014	25	0	25	0	25	25	1	0	1	0	0	0	1	0	0		0	0	0	0	0	0	0	22	1	5	1			#DIV/0!	0	0	1	1	0	0	0	2017-01-28	31	0	0	1	0	0
PPROM	7256	1	1	2016	36	6	36.8571	6	36	36.6	1	1	0	1	0	0	1	0	0		0	0	0	0	0	0	0	22	1	2	1			#DIV/0!	0	0	0	0	0	0	0	2017-02-05	4	0	0	0	0	0
PMC	4015	1	1	2015	36	5	36.7143	5	36	36.5	1	0	1	0	1	0	1	0	0	0	0	0	1	0	0	0	0	25	1	2	1	68	1.63	25.5937	0	0	0	0	0	0	0	2017-02-22	14	0	0	0	0	0
PPROM	3516	1	0	2016	36	4	36.5714	4	36	36.4	1	1	0	1	1	2	0	0	1	0	0	0	1	0	0	0	0	26	1	4	3	50	1.48	22.8269	0	1	0	0	0	0	0	2017-03-06	6	0	0	0	0	0
PMC	433	0	0	2016	32	6	32.8571	6	32	32.6	1	0	1	0	1	0	1	0	0	0	0	0	1	0	0	0	0	25	1	2	1			#DIV/0!	0	0	0	0	0	0	0	2017-02-19	5	0	0	0	0	1	22
PMC	7077	1	0	2015	34	6	34.8571	6	34	34.6	1	0	1	0	0	0	1	0	0	0	0	0	0	0	0	0	0	24	1	4	3	58	1.64	21.5645	0	0	0	0	0	0	0	2017-03-10	19		0	0	0	0
PPROM	7853	0	0	2015	35	6	35.8571	6	35	35.6	1	1	0	1	0	0	1	0	0	0	0	0	0	0	0	0	0	30	1	3	1	58	1.63	21.83	0	0	0	0	0	0	1	2015-06-20	5	0	0	0	0	0
PMC	4022	0	0	2015	30	4	30.5714	4	30	30.4	1	0	1	0	0	0	1	0	0	0	0	0	0	0	0	0	0	29	1	2	1			#DIV/0!	0	0	0	0	0	0	1	2017-03-13	26	0	0	0	0	1
PMC	164	0	1	2014	36	0	36	0	36	36	1	0	1	0	0	0	1	0	0	0	0	0	0	0	0	0	0	32	1	2	1	55	1.54	23.1911	0	0	0	0	0	0	0	2017-04-01	30	0	0	0	0	0
PPROM	1511	1	0	2015	35	5	35.7143	5	35	35.5	1	1	0	1	0	2	0	0	1		1	1	1	0	0	0	0	27	1	2	1	52	1.55	21.6441	0	1	0	0	0	0	0	2017-03-10	21	0	0	0	1
PPROM	569	0	0	2016	36	6	36.8571	6	36	36.6	1	1	0	1	0	2	0	0	1	0	0	0	0	0	0	0	0	39	1	4	3			#DIV/0!	0	1	0	0	0	0	0	2017-03-31	13	1	0	0	0	0
PMC	829	0	1	2016	36	2	36.2857	2	36	36.2	1	0	1	0	0	0	1	0	0	0	0	0	0	0	0	0	0	35	1	2	1	87	1.72	29.4078	0	0	0	0	0	0	0	2017-03-24	7	0	0	0	0	0
PMC	3803	1	0	2014	36	5	36.7143	5	36	36.5	1	0	1	0	0	0	1	0	0	0	0	0	0	0	0	0	0	27	1	4	3			#DIV/0!	0	0	0	0	0	0	0	2017-04-10	30	1	0	0	0	1	18
PPROM	478	0	0	2014	35	4	35.5714	4	35	35.4	1	1	0	1	0	2	0	0	1	0	0	0	0	0	0	0	0	43	1	4	2			#DIV/0!	0	1	0	0	0	0	0	2017-04-04	36	0	0	1	0	0
PPROM	906	0	0	2015	32	4	32.5714	4	32	32.4	1	1	0	1	0	2	0	0	1	0	0	0	0	0	0	0	0	34	1	7	5	62	1.6	24.2187	0	1	0	0	0	0	0	2017-03-21	22	0	0	0	0	0
PPROM	9565	1	0	2015	29	3	29.4286	3	29	29.3	1	1	0	1	0	0	1	0	0	0	0	0	0	0	0	0	0	25	1	3	1	93	1.62	35.4367	0	0	0	0	0	0	0	2016-03-06	14	0	0	0	0	0
PMC	546	0	0	2014	34	5	34.7143	5	34	34.5	1	0	1	0	0	0	1	0	0	0	0	0	0	0	0	0	0	34	1	3	2	60	1.68	21.2585	0	0	0	0	0	0	0	2017-04-18	29	0	0	0	0	0
PPROM	876	0	0	2015	35	6	35.8571	6	35	35.6	1	1	0	1	0	0	1	0	0	0	0	1	0	0	0	0	0	33	1	2	1		1.62	0	0	0	0	0	1	0	0	2017-04-11	27	0	0	0	0	0
PPROM	446	0	0	2015	33	4	33.5714	4	33	33.4	1	1	0	1	0	2	0	0	1	0	0	0	0	0	0	0	0	38	1	4	1	81	1.6	31.6406	0	1	0	0	0	0	0	2017-05-02	21	0	0	0	0	1	21
PMC	409	1	0	2014	35	1	35.1429	1	35	35.1	1	0	1	0	0	0	1	0	0	0	0	0	0	0	0	0	0	32	1	4	2	65	1.62	24.7676	0	0	0	0	1	0	0	2017-04-07	29	0	0	0	1	1	15
PPROM	8441	1	0	2014	34	5	34.7143	5	34	34.5	1	1	0	1	0	0	1	0	0	0	0	0	0	0	0	0	0	23	1	2	1			#DIV/0!	0	0	0	0	0	0	0	2017-04-12	28	0	0	0	0	0
PMC	596	0	0	2015	31	1	31.1429	1	31	31.1	1	0	1	0	0	0	1	0	0	0	0	0	0	0	0	0	0	33	1	2	1	52	1.56	21.3675	0	0	0	0	0	0	0	2017-05-18	28	0	0	0	0	1	23
PPROM	871	0	0	2015	34	0	34	0	34	34	1	1	0	1	0	0	1	0	0	1	0	0	0	0	0	0	0	37	1	2	1	94	1.6	36.7187	0	0	0	0	0	0	0	2017-05-12	18	0	0	0	0	0
PMC	527	0	0	2015	34	5	34.7143	5	34	34.5	1	0	1	0	1	2	0	0	1	0	0	0	1	0	0	0	0	37	1	2	1			#DIV/0!	0	1	0	0	1	0	0	2017-05-03	19	0	0	0	0	1	45
PMC	752	0	1	2016	36	6	36.8571	6	36	36.6	1	0	1	0	0	0	1	0	0	0	0	0	1	1	1	0	0	33	1	4	3	72	1.62	27.4348	0	0	0	0	0	0	0	2017-04-21	11	0	1	1	0	0
PPROM	2891	0	0	2015	36	4	36.5714	4	36	36.4	1	1	0	1	0	0	1	0	0	0	0	0	0	1	1	0	0	30	1	2	1			#DIV/0!	0	0	0	0	0	0	0	2017-06-24	25	0	0	0	0	0
PPROM	474	0	0	2015	34	0	34	0	34	34	1	1	0	1	0	0	1	0	0	0	0	0	0	0	0	0	0	31	1	3	1			#DIV/0!	0	0	0	0	0	0	0	2017-04-28	21	0	0	0	0	0
PMC	4590	1	0	2015	36	6	36.8571	6	36	36.6	1	0	1	0	0	0	1	0	0	0	0	0	0	0	0	0	0	25	1	4	1	58	1.57	23.5304	0	0	1	1	0	0	0	2017-05-01	20	0	0	0	0	0
PPROM	909	0	0	2017	34	6	34.8571	6	34	34.6	1	1	0	1	0	0	1	0	0	0	0	0	0	0	0	0	0	32	1	2	1		1.6	0	0	0	0	0	0	0	0	2017-05-15	2	0	0	0	0	0
PPROM	7198	1	0	2016	35	6	35.8571	6	35	35.6	1	1	0	1	0	0	1	0	0	0	0	0	0	0	0	0	0	28	1	4	2	62	1.56	25.4767	0	0	1	1	0	0	0	2017-05-15	10	0	0	0	0	0
PMC	4167	0	0	2014	35	4	35.5714	4	35	35.4	1	0	1	0	0	0	1	0	0	0	0	0	0	0	0	0	0	28	1	5	2			#DIV/0!	0	0	0	0	0	0	0	2017-05-31	31	0	0	0	0	0
PPROM	856	0	0	2014	36	6	36.8571	6	36	36.6	1	1	0	1	0	0	1	0	0	1	0	0	0	0	0	0	0	33	1	2	1	72	1.64	26.7698	0	0	0	0	0	0	0	2017-06-16	31	0	0	0	0	1	20
PMC	303	0	0	2014	35	6	35.8571	6	35	35.6	1	0	1	0	0	0	1	0	0	0	1	0	0	0	0	0	0	33	1	2	1			#DIV/0!	0	0	0	0	0	0	0	2017-06-09	35	0	0	0	0	0
PPROM	4582	1	0	2016	36	3	36.4286	3	36	36.3	1	1		1	0	0	1	0	0	0	1	0	0	0	0	0	0	29	1	3	2	110	1.7	38.0623	0	0	0	0	0	0	0	2017-06-09	17	0	0	0	0	1
PPROM	639	0	0	2015	35	3	35.4286	3	35	35.3	1	1		1	0	0	1	0	0	0	0	0	0	0	0	0	0	31	1	2	1	58	1.64	21.5645	0	0	0	0	0	0	0	2017-06-05	29	0	0	0	0	0
PPROM	440	0	0	2017	35	6	35.8571	6	35	35.6	1	1		1	0	2	0	0	1	0	0	0	0	0	0	0	0	35	1	5	4	45	1.56	18.4911	0	1	0	0	1	0	0	2017-06-23	5	0	0	0	0	0
PPROM	781	0	0	2015	33	5	33.7143	5	33	33.5	1	1	0	1	0	0	1	0	0	0	0	0	0	0	0	0	0	35	1	2	1	53	1.69	18.5568	0	0	0	0	0	0	0	2017-06-28	20	0	0	0	0	0
PPROM	683	0	0	2015	36	3	36.4286	3	36	36.3	1	1	0	1	0	0	1	0	0	0	0	0	0	0	0	0	0	34	1	2	1	51	1.6	19.9219	0	0	0	0	0	0	0	2017-07-24	23	0	0	0	1	0
PMC	3386	0	0	2015	36	3	36.4286	3	36	36.3	1	0	1	0	0	2	0	0	1	0	0	0	0	0	0	0	0	34	1	2	1			#DIV/0!	0	1	0	0	0	0	0	2017-07-08	19	0	0	0	0	0
PMC	5835	0	1	2016	36	5	36.7143	5	36	36.5	1	0	1	0	0	0	1	0	0	0	0	0	1	0	0	0	0	30	1	2	1	64	1.71	21.8871	0	0	0	0	0	0	0	2017-08-02	8	0	0	0	0	1	22
PPROM	437	0	0	2014	36	3	36.4286	3	36	36.3	1	1	0	1	0	0	1	0	0	0	0	0	0	0	0	0	0	33	1	2	1	60	1.68	21.2585	0	0	0	0	0	0	1	2017-07-10	31	0	0	0	0	0
PPROM	379	0	0	2016	32	1	32.1429	1	32	32.1	1	1	0	1	0	0	1	0	0	0	0	0	0	0	0	0	0	32	1	2	1	49	1.58	19.6283	0	0	0	0	0	0	0	2017-07-16	12	0	0	0	0	0
PPROM	9894	0	0	2015	34	1	34.1429	1	34	34.1	1	1	0	1	0	0	1	0	0	0	0	0	0	0	0	0	0	36	1	5	1			#DIV/0!	0	0	0	0	0	0	0	2017-08-13	20	0	0	0	0	1	17
PPROM	843	0	0	2016	36	5	36.7143	5	36	36.5	1	1		1	0	0	1	0	0	0	0	1	0	1	0	1	1	33	1	3	2			#DIV/0!	0	0	0	0	0	0	1	2017-08-03	14	0	0		1	1
PMC	300	1	0	2014	35	3	35.4286	3	35	35.3	1	0	1	0	0	0	1	0	0	0	0	0	0	0	0	0	0	32	1	2	1			#DIV/0!	0	0	0	0	0	0	0	2017-07-21	38	0	0	0	0	0
PPROM	9191	0	0	2016	34	6	34.8571	6	34	34.6	1	1	0	1	0	0	1	0	0	0	0	0	0	0	0	0	0	30	1	2	1			#DIV/0!	0	0	0	0	0	0	0	2017-08-22	14	0	0	0	0	1	23-28
PPROM	559	0	0	2016	36	0	36	0	36	36	1	1	0	1	0	0	1	0	0	0	0	0	0	0	0	0	0	40	1	6	5			#DIV/0!	0	0	0	0	0	0	0	2017-08-20	15	0	0	0	0	0
PMC	693	0	0	347	35	1	35.1429	1	35	35.1	1	0	1		0	0	1	0	0	0	0	0	0	0	0	0	0	30	1	7	4			#DIV/0!	0	1	0	0	0	0	0	42955	21	1	1	0	0	0
PPROM	8290	0	0	2016	35	2	35.2857	2	35	35.2	1	1	0	1	0	0	1	0	0	0	0	0	0	0	0	0	0	32	1	3	2			#DIV/0!	0	0	0	0	0	0	0	2017-08-20	14	0	0	0	0	0
PMC	9552	1	0	2016	36	6	36.8571	6	36	36.6	1	0	1	0	0	0	1	0	0	0	0	0	0	0	0	0	0	26	1	3	2	59.5		#DIV/0!	0	0	0	0	0	0	0	2017-08-24	13	0	0	0	0	0
PMC	50	0	0	2014	32	0	32	0	32	32	1	0	1	0	0	0	1	0	0	0	0	0	0	0	0	0	0	34	1	2	1			#DIV/0!	0	0	0	0	0	0	0	2017-08-10	33	0	0	0	0	1	30-32
PPROM	128	1	0	3833	35	2	35.2857	2	35	35.2	1	1		1	0	0	1	0	0	0	0	0	0	0	0	0	0	20	1	2	1			#DIV/0!	0	0	0	0	0	0	0	42958	8	0	0	0	0	0
PMC	368	0	0	2014	30	2	30.2857	2	30	30.2	1	0	1	0	1	0	1	0	0	0	0	0	1	0	0	0	0	35	1	3	1			#DIV/0!	0	0	0	0	0	0	0	2017-09-11	34	1	0	0	1	1	35
PMC	4344	0	0	2016	32	1	32.1429	1	32	32.1	1	0	1	0	0	0	1	0	0	0	0	0	0	0	0	0	0	23	1	2	1		1.7	0	0	0	0	0	0	0	0	2017-08-13	18		0	1	0	1	24-25
PMC	456	0	0	2016	35	6	35.8571	6	35	35.6	1	0	1	0	1	0	1	0	0	0	0	0	0	0	0	0	0	38	1	4	2			#DIV/0!	0	0	0	0	0	0	1	2017-08-14	10	0	0	0	0	0
PPROM	4051	0	0	2015	35	0	35	0	35	35	1	1		1	0	0	1	0	0		0	0	0	0	0	0	0	29	1	2	1			#DIV/0!		0	0	0	0	0	1	2017-09-06	25		0	0	0	0
PPROM	579	0	0	2015	36	3	36.4286	3	36	36.3	1	1	0	1	0	0	1	0	0	0	0	0	0	0	0	0	0	35	1	2	1	62	1.59	24.5243	0	0	0	0	0	0	0	2017-08-29	29	0	0	0	0	0
PPROM	8599	1	1	2016	36	5	36.7143	5	36	36.5	1	1	0	1	0	0	1	0	0		0	0	0	0	0	0	0	25	1	2	1			#DIV/0!	0	0	0	0	0	0	0	2017-08-15	17	0	0	0	0	0
PMC	4156	1	0	2016	35	4	35.5714	4	35	35.4	1	0	1	0	0	0	1	0	0	0	0	0	0	0	0	0	0	20	1	2	1	82	1.59	32.4354	0	0	0	0	0	0	0	2017-09-12	13	0	0	0	0	1	פתיחה של 2 סמ
PMC	5022	1	0	2017	35	3	35.4286	3	35	35.3	1	0	1	0	0	0	1	0	0	0	0	0	0	0	0	0	0	28	1	2	1			#DIV/0!	0	0	0	0	0	0	0	2017-08-25	4	0	0	0	0	0
PPROM	3957	1	0	2014	35	6	35.8571	6	35	35.6	1	1	0	1	0	0	1	0	0	0	0	0	0	0	0	0	0	21	1	4	2			#DIV/0!	0	0	0	0	0	0	0	2017-09-17	38	0	0	0	0	0
PPROM	503	0	1	2015	36	5	36.7143	5	36	36.5	1	1	0	1	0	0	1	0	0	0	1	0	0	0	0	0	0	34	1	3	1			#DIV/0!	0	0	0	0	0	0	0	2017-09-16	26	0	0	0	0	0
PPROM	357	0	0	2015	36	2	36.2857	2	36	36.2	1	1	0	1	0	0	1	0	0	0	0	0	0	0	0	0	0	34	1	4	2			#DIV/0!	0	0	0	0	0	0	0	2017-08-21	23	0	0	0	0	0
PPROM	228	0	0	2017	36	0	36	0	36	36	1	1	0	1	0	0	1	0	0	0	0	0	0	0	0	0	0	32	1	2	1			#DIV/0!	0	0	0	0	0	0	0	2017-08-25	7	0	0	0	0	0
PPROM	255	0	1	2015	36	3	36.4286	3	36	36.3	1	1	0	1	0	0	1	0	0	0	0	0	0	0	0	0	0	38	1	3	1	86	1.58	34.4496	0	0	1	1	0	0	0	2017-09-10	24	0	0	0	0	0
PMC	9711	1	1	2017	35	6	35.8571	6	35	35.6	1	0	1	0	0	0	1	0	0	0	0	0	0	0	0	0	0	22	1	2	1			#DIV/0!	0	0	0	0	0	0	0	2017-10-05	3	0	0	0	0	0
PPROM	9656	0	0	2017	35	1	35.1429	1	35	35.1	1	1	0	1	0	0	1	0	0	0	0	0	0	0	0	0	0	31	1	2	1	70	1.51	30.7004	0	0	0	0	0	0	0	2017-09-22	8	0	0	0	0	0
PPROM	312	0	0	2016	32	6	32.8571	6	32	32.6	1	1	0	1	0	0	1	0	0	0	0	0	1	0	0	0	0	34	1	2	1			#DIV/0!	0	0	0	0	0	0	0	2017-10-09	13	0	0	0	0	0
PMC	5142	0	0	2017	24	1	24.1429	1	24	24.1	1	0	1	0	0	0	1	0	0	0	0	0	1	0	0	0	0	27	1	3	2			#DIV/0!	0	0	0	0	0	0	0	2017-10-11	3	0	1	0	0	0
PMC	8003	0	0	2015	35	5	35.7143	5	35	35.5	1	0	1	0	0	0	1	0	0	0	0	0	0	0	0	0	0	31	1	2	1			#DIV/0!	0	0	0	0	0	0	0	2017-10-26	31	1	0	0	0	1	1סמ
PPROM	4226	0	1	2016	36	5	36.7143	5	36	36.5	1	1	0	1	0	0	1	0	0	0		0	0	0	0	0	0	29	1	3	1			#DIV/0!	0	0	0	0	0	0	0	2017-11-02	14	0	0	0	0	0
PPROM	5666	0	1	2016	35	1	35.1429	1	35	35.1	1	1	0	1	0	0	1	0	0	0	0	0	0	0	0	0	0	27	1	2	1			#DIV/0!	0	0	0	0	0	0	0	2017-10-25	16	0	0	0	0	0
PPROM	89	0	0	2015	35	6	35.8571	6	35	35.6	1	1	0	1	0	0	1	0	0	0	0	0	0	0	0	0	0	34	1	2	1	74	1.6	28.9062	0	0	1	0	0	0	0	2017-10-10	26	0	0	0	0	1	13
PPROM	687	0	0	2014	36	5	36.7143	5	36	36.5	1	1	0	1	0	2	0	0	1	0	0	0	0	0	0	0	0	38	1	4	3	80	1.75	26.1224	0	1	0	0	0	0	0	2017-11-03	38	0	0	0	0	0
PMC	3716	0	0	2015	33	5	33.7143	5	33	33.5	1	0	1	0	0	0	1	0	0	0	0	0	0	0	0	0	0	31	1	2	1			#DIV/0!	0	0	0	0	0	0	0	2017-11-07	28	0	0	0	0	0
PPROM	742	0	1	2015	36	0	36	0	36	36	1	1	0	1	0	0	1	0	0	0	0	0	0	0	0	0	0	33	1	2	1			#DIV/0!	0	0	0	0	0	0	0	2017-11-15	29	0	0	0	0	0
PMC	2089	0	0	2017	36	1	36.1429	1	36	36.1	1	0	1	0	0	2	0	0	1	0	0	0	0	0	0	0	0	34	1	11	9			#DIV/0!	0	1	0	0	0	0	0	2017-11-10	10	0	0	0	0	0
PPROM	5048	1	0	2017	35	2	35.2857	2	35	35.2	1	1	0	1	0	2	0	0	1	0	1	1	0	0	0	0	0	25	1	3	1			#DIV/0!	0	1	0	0	0	0	0	2017-12-04	11	1	0	0	0	0
PMC	79	0	1	2016	36	5	36.7143	5	36	36.5	1	0	1	0	0	0	1	0	0	0	0	0	0	0	0	0	0	39	1	6	2			#DIV/0!	0	0	1	1	0	0	0	2017-11-18	14	0	0	0	0	0
PPROM	652	0	0	2016	34	3	34.4286	3	34	34.3	1	1	0	1	0	0	1	0	0	0	0	0	0	0	0	0	0	38	1	4	1			#DIV/0!	0	0	1	1	1	0	0	2017-11-17	21	1	0	0	0	0
PPROM	297	1	0	2016	35	5	35.7143	5	35	35.5	1	1	0	1	0	2	0	0	1	0	CHTN	0	1	0	0	0	0	39	1	6	4			#DIV/0!	1	1	1	1	0	0	0	2017-11-26	16	0	1	0	0	0
PPROM	1802	0	0	2014	36	4	36.5714	4	36	36.4	1	1	0	1	0	0	1	0	0	0	0	0	0	0	0	0	0	23	1	3	2			#DIV/0!	0	0	0	0	0	0	0	2017-11-15	38	0	0	0	0	0
PMC	519	0	0	2014	36	3	36.4286	3	36	36.3	1	0	1		0	1	0	1	0	0	0	0	0	1	0	1	1	33	1	2	1	61	1.68	21.6128	0	0	0	0	0	0	0	2017-11-22	40	0	0	1	0	0
PMC	7228	1	0	2017	36	1	36.1429	1	36	36.1	1	0	1	0	0	0	1	0	0	0	0	0	0	0	0	0	0	28	1	3	2			#DIV/0!	0	1	0	0	0	0	0	2017-11-30	10	0	0	0	0	0
PMC	1541	1	0	2017	35	0	35	0	35	35	1	0	1	0	0	0	1	0	0	0	0	0	0	0	0	0	0	23	1	4	1			#DIV/0!	0	0	0	0	0	0	0	2017-12-01	10	1	0	0	0	0
PMC	8870	1	0	2017	36	1	36.1429	1	36	36.1	1	0	1	0	0	0	1	0	0	0	0	0	0	0	0	0	0	23	1	3	2	59		#DIV/0!	0	0	0	0	0	0	0	2017-12-20	4	0	0	0	0	0
PPROM	6592	1	0	2017	35	6	35.8571	6	35	35.6	1	1	0	1	0	0	1	0	0	0	0	0	0	0	0	0	0	19	1	2	1			#DIV/0!	0	0	0	0	0	0	0	2017-12-08	6	0	0	0	0	0
PMC	563	0	0	2015	36	6	36.8571	6	36	36.6	1	0	1	0	0	0	1	0	0	0	0	0	0	0	0	0	0	35	1	8	4			#DIV/0!	0	0	1	1	0	0	0	2017-12-09	35	0	0	0	0	0
PPROM	355	0	1	2014	35	6	35.8571	6	35	35.6	1	1	0	1	0	0	1	0	0	0	0	0	0	0	0	0	0	32	1	4	2	56	1.65	20.5693	0	0	1	1	0	0	0	2017-11-24	40	0	0	0	0	0
PPROM	8810	1	0	2017	36	5	36.7143	5	36	36.5	1	1	0	1	0	0	1	0	0	0	0	0	0	0	0	0	0	25	1	2	1	70	1.62	26.6728	0	0	0	0	0	0	0	2017-12-08	6	0	0	0	0	0
PPROM	264	0	1	2017	36	1	36.1429	1	36	36.1	1	1	0	1	0	0	1	0	0	1	0	0	1	0	0	0	0	34	1	3	1			#DIV/0!	0	0	0	0	0	0	0	2017-12-15	5	0	0	0	0	0
PPROM	1766	1	0	2017	36	3	36.4286	3	36	36.3	1	1	0	1	0	0	1	0	0	0	0	0	0	0	0	0	0	20	1	2	1			#DIV/0!	0	0	0	0	0	0	0	2017-12-17	6	0	0	0	0	0
PMC	6999	0	0	2016	30	2	30.2857	2	30	30.2	1	0	1	0	0	2	0	0	1	0	0	0	1	0	0	0	0	30	1	2	1			#DIV/0!	1	1	1	1	0	0	0	2017-12-24	21	0	0	0	0	0
PPROM	92	0	0	2015	28	4	28.5714	4	28	28.4	1	1	0	1	0	2	0	0	1	0	0	0	0	0	0	0	0	42	1	4	2			#DIV/0!	0	1	0	0	0	0	0	2018-01-03	34	0	0	0	0	0
PMC	4925	1	0	2014	36	4	36.5714	4	36	36.4	1	0	1	0	0	0	1	0	0	0	0	0	0	0	0	0	0	30	1	4	2	64	1.6	25	0	0	0	0	0	0	0	2017-12-21	37	0	0	0	0	0
PMC	910	0	0	2015	36	6	36.8571	6	36	36.6	1	0	1	0	0	1	0	1	0	0	0	0	0	0	0	0	0	38	1	3	1			#DIV/0!	0	0	0	0	0	0	0	2017-12-29	32	0	0	0	0	0
PPROM	9243	1	0	2014	35	1	35.1429	1	35	35.1	1	1	0	1	0	2	0	0	1	0	0	0	0	0	0	0	0	30	1	3	2			#DIV/0!	0	1	0	0	0	0	0	2018-01-25	40	0	0	0	0	0
PPROM	3998	0	0	2015	34	6	34.8571	6	34	34.6	1	1	0	1	0	0	1	0	0	0	0	0	0	0	0	0	0	33	1	2	1	54	1.74	17.8359	0	0	0	0	0	0	0	2017-12-25	25	0	0	0	0	0
PPROM	6611	1	0	2016	33	5	33.7143	5	33	33.5	1	1	0	1	0	1	0	1	0	0	0	0	0	0	0	0	0	22	1	3	2			#DIV/0!	0	0	0	0	0	0	0	2018-01-17	15	0	0	0	0	0
PMC	3997	1	0	2017	36	6	36.8571	6	36	36.6	1	0	1	0	0	0	1	0	0	0	0	0	0	0	0	0	0	26	1	5	4		1.65	0	1	0	0	0	0	0	0	2018-01-13	10	0	0	0	0	0
PPROM	291	0	0	2016	35	2	35.2857	2	35	35.2	1	1	0	1	0	0	1	0	0	0	0	0	0	0	0	0	0	33	1	2	1	55	1.65	20.202	0	0	0	0	0	0	0	2018-01-12	21	0	0	0	0	0
PMC	18	1	0	2016	34	5	34.7143	5	34	34.5	1	0	1	0	0	2	0	0	1	0	0	0	0	0	0	0	0	34	1	4	3	52	1.54	21.9261	0	1	0	0	1	0	0	2018-02-23	15	0	0	0	0	1	38
PPROM	3051	1	0	2017	35	5	35.7143	5	35	35.5	1	1	0	1	0	0	1	0	0	0	0	0	0	0	0	0	0	28	1	3	1			#DIV/0!	0	0	1	0	1	1	0	2018-01-12	2	0	0	0	0	0
PPROM	9519	1	1	2017	36	1	36.1429	1	36	36.1	1	1	0	1	0	0	1	0	0	0	0	0	0	0	0	0	0	2	1	2	1	65	1.6	25.3906	0	0	0	0	0	0	0	2018-01-24	7	0	1-מרכיב של יל"ד כרוני	0	0	1	21-23
PMC	756	1	0	2017	36	4	36.5714	4	36	36.4	1	0	1		0	0	1	0	0	1	0	0	0	1	0	1	1	38	1	7	5	76	1.48	34.6969	0	0	1	1	1	0	0	2018-02-01	11	1	0	0	0	0
PPROM	1077	1	0	2017	36	3	36.4286	3	36	36.3	1	1	0	1	0	0	1	0	0	0	0	0	0	0	0	0	0	30	1	3	2			#DIV/0!	0	0	0	0	0	0	0	2018-02-04	2	0	0	0	0	0
PPROM	2936	1	0	2016	33	2	33.2857	2	33	33.2	1	1		1	0	0	1	0	0	0	0	0	0	1	1	0	0	31	1	3	1			#DIV/0!	0	0	0	0	0	0	0	2018-01-17	19	0	0	0	0	0
PMC	33	0	0	2017	36	2	36.2857	2	36	36.2	1	0	1	0	0	2	0	0	1	0	0	1	1	0	0	0	0	33	1	2	1	52	1.68	18.424	0	1	0	0	0	0	0	2018-01-20	12	0	0	0	0	0
PPROM	918	0	0	2015	36	4	36.5714	4	36	36.4	1	1	0	1	0	1	0	1	0	0	0	0	0	0	0	0	0	33	1	2	1			#DIV/0!	0	0	0	0	0	0	0	2016-10-05	12	0	0	0	0	0
PMC	230	1	1	2016	33	6	33.8571	6	33	33.6	1	0	1	0	0	0	1	0	0	1	0	0	1	0	0	0	0	37	1	6	3	65	1.61	25.0762	0	0	0	0	0	0	0	2018-01-22	20	1	0	0	0	0
PPROM	8000	0	0	2014	31	6	31.8571	6	31	31.6	1	1		1	0	0	1	0	0	0	0	0	0	1	0	1	1	35	1	6	3	63	1.71	21.5451	0	0	0	0	0	0	0	2018-03-21	45	0	0	0	0	0
PPROM	2518	0	0	2016	36	0	36	0	36	36	1	1		1	0	0	1	0	0	0	0	0	0	0	0	0	0	30	1	2	1	59	1.63	22.2063	0	0	0	0	0	0	0	2018-02-06	14	0	0	0	0	0
PPROM	20	0	1	2017	33	5	33.7143	5	33	33.5	1	1	0	1	0	0	1	0	0	0	0	0	0	0	0	0	0	27	1	3	1	61	1.6	23.8281	0	0	0	0	0	0	0	2018-02-22	11	0	0	0	0	0
PPROM	1753	1	0	2016	36	1	36.1429	1	36	36.1	1	1	0	1	0	0	1	0	0	0	0	0	0	0	0	0	0	27	1	2	1			#DIV/0!	0	0	0	0	0	0	0	2018-02-13	21	0	0	0	0	0
PMC	326	0	0	2016	36	5	36.7143	5	36	36.5	1	0	1	0	0	0	1	0	0	0	0	0	0	0	0	0	0	33	1	3	1	57	1.6	22.2656	0	0	0	0	0	0	1	2018-01-26	16	0	0	0	0	0
PPROM	448	1	0	2017	35	4	35.5714	4	35	35.4	1	1	0	1	0	0	1	0	0	1	0	0	0	0	0	0	0	35	1	4	3	63	1.6	24.6094	0	0	0	0	0	0	0	2018-02-11	7	1	0	0	0	0
PPROM	159	0	0	2015	36	6	36.8571	6	36	36.6	1	1	0	1	0	0	1	0	0	0	0	0	0	0	0	0	0	32	1	3	2	62	1.68	21.9671	0	1	0	0	0	0	0	2018-02-05	30	0	0	0	0	0
PPROM	5718	1	0	2017	26	0	26	0	26	26	1	1	0	1	0	2	0	0	1	0	0	0	0	0	0	0	0	31	1	3	1	74	1.6	28.9062	0	1	0	0	0	0	0	2018-04-01	11	0	0	0	0	1	22
PPROM	562	0	0	2017	35	0	35	0	35	35	1	1	0	1	0	0	1	0	0	0	0	0	0	0	0	0	0	33	1	2	1	51	1.61	19.6752	0	0	0	0	0	0	0	2018-02-17	9	0	0	0	0	0
PPROM	516	0	0	2017	36	4	36.5714	4	36	36.4	1	1	0	1	0	0	1	0	0	0	0	0	0	0	0	0	0	33	1	4	1	50	1.62	19.052	0	0	0	0	0	0	0	2018-02-22	13	0	0	0	0	0
PPROM	439	1	0	2016	34	5	34.7143	5	34	34.5	1	1	0	1	1	0	1	0	0	1	1	0	1	0	0	0	0	36	1	5	4	77	1.67	27.6095	0	0	0	0	0	0	0	2018-02-24	20	1	1	0	0	0
PPROM	2236	1	0	2017	36	1	36.1429	1	36	36.1	1	1		1	0	0	1	0	0	0	0	0	0	1	0	1	1	28	1	4	2			#DIV/0!	0	0	1	1	0	0	1	2018-03-07	12	0	0	0	0	0
PPROM	6906	0	0	2016	36	6	36.8571	6	36	36.6	1	1	0	1	0	0	1	0	0	0	0	0	0	0	0	0	0	31	1	2	1	47	1.58	18.8271	0	0	0	0	0	0	0	2018-03-01	26	0	0	0	0	0
PMC	2912	0	0	2016	35	2	35.2857	2	35	35.2	1	0	1	0	0	0	1	0	0	1	0	0	0	0	0	0	0	29	1	2	1			#DIV/0!	0	0	0	0	0	0	1	2018-02-19	20	0	0	0	0	0
PPROM	8901	0	0	2017	36	0	36	0	36	36	1	1	0	1	0	1	0	1	0	0	0	0	0	0	0	0	0	31	1	2	1	55	1.68	19.487	0	0	0	0	0	0	1	2018-03-05	7	0	0	0	0	0
PMC	852	0	0	2016	36	0	36	0	36	36	1	0	1		0	0	1	0	0	0	0	0	0	1	0	1	1	34	1	4	2			#DIV/0!	0	0	1	1	0	1	0	2018-04-03	27	0	0	0	0	1	22
PPROM	4656	0	0	2015	34	0	34	0	34	34	1	1	0	1	0	1	0	1	0	0	0	0	0	0	0	0	0	31	1	3	2			#DIV/0!	0	0	0	0	0	0	0	2018-03-19	34	0	0	0	0	1	40
PPROM	5707	1	0	2018	36	0	36	0	36	36	1	1	0	1	0	1	0	1	0	0	0	0	0	0	0	0	0	22	1	3	2			#DIV/0!	0	0	0	0	0	0	0	2018-04-18	2	0	0	0	0	0	0
PPROM	827	0	0	2017	32	4	32.5714	4	32	32.4	1	1	0	1	0	0	1	0	0	0	0	0	0	0	0	0	0	32	1	10	2	52	1.53	22.2137	0	0	0	0	0	0	0	2018-03-23	6	0	0	0	0	0
PMC	2492	1	0	2015	30	3	30.4286	3	30	30.3	1	0	1	0	0	0	1	0	0	0	0	0	0	0	0	0	0	19	1	2	1			#DIV/0!	0	0	0	0	0	0	0	2015-05-07	3	0	0	0	0	0
PPROM	303	0	0	2016	36	5	36.7143	5	36	36.5	1	1	0	1	0	0	1	0	0	0	0	0	0	0	0	0	0	35	1	4	1			#DIV/0!	0	0	0	0	0	0	0	2018-04-15	24	0	0	0	0	1	1.5 סמ
PPROM	728	0	0	2016	35	2	35.2857	2	35	35.2	1	1	0	1	0	2	0	0	1	0	0	0	0	0	0	0	0	37	1	2	1	75	1.68	26.5731	0	1	0	0	0	0	0	2016-08-29	5	0	0	0	0	0
PMC	6900	1	0	2017	36	4	36.5714	4	36	36.4	1	0	1	0	0	0	1	0	0	0	0	0	0	0	0	0	0	27	1	3	2			#DIV/0!	0	0	0	0	0	0	0	2018-05-14	12	0	0	0	0	0
PMC	403	0	0	2014	36	6	36.8571	6	36	36.6	1	0	1	0	0	0	1	0	0	0	0	0	0	0	0	0	0	34	1	5	3			#DIV/0!	0	0	0	0	0	0	0	2018-04-15	49	0	0	0	1	0
PMC	212	0	0	2017	35	0	35	0	35	35	1	0	1	0	0	0	1	0	0	0	0	0	0	0	0	0	0	34	1	2	1			#DIV/0!	0	0	0	0	0	0	0	2018-05-05	15	0	0	0	0	0
PPROM	91	1	0	2014	34	1	34.1429	1	34	34.1	1	1		1	0	0	1	0	0	0	0	0	0	1	0	1	1	33	1	5	4			#DIV/0!	0	0	0	0	0	0	0	2016-06-05	25	0	0	0	0	0
PPROM	155	0	0	2017	36	4	36.5714	4	36	36.4	1	1	0	1	0	0	1	0	0	1	0	0	0	0	0	0	0	33	1	5	4			#DIV/0!	0	0	0	0	0	0	0	2018-05-07	7	1	0	0	0	0
PPROM	70	0	0	2016	34	3	34.4286	3	34	34.3	1	1	0	1	0	0	1	0	0	0	0	0	0	0	0	0	0	34	1	2	1	56	1.52	24.2382	0	0	0	0	0	0	0	2018-05-06	24	0	0	0	0	0
PMC	3633	1	0	2017	35	6	35.8571	6	35	35.6	1	0	1	0	0	0	1	0	0	0	0	0	0	0	0	0	0	27	1	2	1			#DIV/0!	0	0	0	0	0	0	0	2018-06-01	15	0	0	0	0	0
PMC	6927	1	0	2017	36	5	36.7143	5	36	36.5	1	0	1	0	0	1	0	1	0	0	0	0	0	0	0	0	0	23	1	2	1	82	1.6	32.0312	0	0	0	0	1	0	0	2018-05-08	16	0	0	0	0	0
PPROM	701	1	0	2016	36	4	36.5714	4	36	36.4	1	1	0	1	0	0	1	0	0	1	0	0	0	0	0	0	0	27	1	3	2	63	1.63	23.7118	0	0	0	0	0	0	0	2018-05-15	28	1	0	0	0	0	0
PMC	5124	1	0	2015	35	3	35.4286	3	35	35.3	1	0	1	0	0	2	0	0	1	0	0	0	0	0	0	0	0	29	1	3	2			#DIV/0!	0	1	0	0	0	0	0	2018-05-23	31	0	0	0	0	0
PPROM	6777	0	0	2016	36	1	36.1429	1	36	36.1	1	1	0	1	0	0	1	0	0	0	0	0	0	0	0	0	0	31	1	2	1			#DIV/0!	0	0	0	0	0	0	0	2018-05-18	23	0	0	0	0	0
PMC	296	0	1	2014	33	5	33.7143	5	33	33.5	1	0	1	0	0	0	1	0	0	0	0	0	0	0	0	0	0	33	1	2	1			#DIV/0!	0	0	0	0	0	0	0	2016-06-26	27	0	0	0	0	0
PMC	9253	1	0	2016	33	0	33	0	33	33	1	0	1	0	0	0	1	0	0	0	0	0	0	0	0	0	0	27	1	3	2			#DIV/0!	0	0	0	0	0	0	0	2018-06-16	28	0	0	0	0	0
PPROM	982	0	0	2015	36	3	36.4286	3	36	36.3	1	1	0	1	0	0	1	0	0	0	0	0	1	0	0	0	0	37	1	3	2			#DIV/0!	0	0	0	0	0	0	0	2018-06-27	36	0	0	0	0	0
PPROM	1727	1	0	2016	36	6	36.8571	6	36	36.6	1	1	0	1	0	0	1	0	0	1	0	0	0	0	0	0	0	22	1	2	1			#DIV/0!	0	0	0	0	0	0	0	2018-07-05	24	1	0	0	0	0
PPROM	6362	0	0	2017	35	6	35.8571	6	35	35.6	1	1	0	1	0	0	1	0	0	0	0	0	0	0	0	0	0	31	1	2	1	63	1.59	24.9199	0	0	0	0	0	0	0	2018-06-25	14	0	0	0	0	0
PMC	541	0	0	2014	26	6	26.8571	6	26	26.6	1	0	1	0	0	0	1	0	0	0	0	0	0	0	0	0	0	37	1	2	1			#DIV/0!		0	0	0	0	0	0	2015-12-07	17	0	0	0	0	0
PPROM	72	0	1	2014	36	6	36.8571	6	36	36.6	1	1	0	1	0	0	1	0	0	0	0	0	0	0	0	0	0	37	1	3	2			#DIV/0!	0	0	0	0	0	0	0	2018-06-28	46	0	0	0	0	0
PPROM	2965	0	0	2017	36	3	36.4286	3	36	36.3	1	1	0	1	0	0	1	0	0		1	0	0	0	0	0	0	29	1	2	1	65	1.63	24.4646	0	0	0	0	0	0	0	2018-06-22	10	0	0	0	0	0
PPROM	40	0	0	2014	36	5	36.7143	5	36	36.5	1	1	0	1	0	2	0	0	1	0	0	0	0	0	0	0	0	33	1	4	2			#DIV/0!	0	1	0	0	1	0	0	2017-01-17	27	0	0	0	0	0
PMC	701	0	1	2017	36	4	36.5714	4	36	36.4	1	0	1	0	0	0	1	0	0	1	0	0	0	1	1	0	0	33	1	2	1	63	1.67	22.5896	0	0	0	0	1	0	0	2018-07-13	12	1	0	0	0
PPROM	2467	0	0	2016	35	5	35.7143	5	35	35.5	1	1	0	1	0	0	1	0	0	0	0	0	0	0	0	0	0	29	1	2	1			#DIV/0!	0	0	0	0	0	0	0	2018-06-25	29	0	0	0	0	0
PMC	7017	0	1	2014	35	6	35.8571	6	35	35.6	1	0	1	0	0	0	1	0	0	0	0	0	0	0	0	0	0	26	1	2	1	75	1.6	29.2969	0	0	0	0	0	0	0	2016-07-07	28	0	0	0	0	0
PMC	6919	1	0	2015	36	0	36	0	36	36	1	0	1	0	0	0	1	0	0	0	0	0	0	0	0	0	0	27	1	3	2	91	1.6	35.5469	0	0	0	0	0	0	0	2018-07-26	34	0	1	0	0	0
PPROM	471	0	0	2014	36	6	36.8571	6	36	36.6	1	1	0	1	0	0	1	0	0	0	0	0	0	0	0	0	0	35	1	3	2			#DIV/0!	0	0	0	0	0	0	0	2018-06-21	47	0	0	0	0	0
PPROM	3440	1	0	2016	34	5	34.7143	5	34	34.5	1	1	0	1	0	1	0	1	0	0	0	0	0	0	0	0	0	27	1	2	1	64		#DIV/0!	0	0	0	0	0	0	0	2018-07-17	26	0	0	0	0	0
PPROM	56	0	0	2015	35	4	35.5714	4	35	35.4	1	1	0	1	0	1	0	1	0	0	0	0	0	0	0	0	0	41	1	3	1	61	1.67	21.8724	0	0	0	0	0	0	0	2018-07-23	42	0	0	0	0	0
PPROM	1015	1	0	2016	29	6	29.8571	6	29	29.6	1	1	0	1	0	2	0	0	1	0	0	0	0	0	0	0	0	26	1	2	1			#DIV/0!	0	1	0	0	0	0	0	2018-07-14	22	0	0	0	0	0
PPROM	78	0	0	2015	31	5	31.7143	5	31	31.5	1	1	0	1	0	2	0	0	1	0	0	0	0	0	0	0	0	36	1	4	3	60	1.7	20.7612	0	1	0	0	0	0	0	2018-08-07	34	0	0	0	0	0
PPROM	8410	1	0	2014	36	3	36.4286	3	36	36.3	1	1	0	1	0	1	0	1	0	0	1	0	0	0	0	0	0	29	1	3	1	65	1.67	23.3067	0	0	0	0	0	0	0	2016-11-11	24	0	0	0	0	0
PPROM	172	0	0	2016	35	4	35.5714	4	35	35.4	1	1	0	1	0	0	1	0	0	0	0	0	0	0	0	0	0	40	1	3	1	62	1.6	24.2187	0	0	0	0	0	0	0	2018-07-15	29	0	0	0	0	0
PMC	675	0	1	2016	36	6	36.8571	6	36	36.6	1	0	1	0	0	0	1	0	0	0	0	0	0	0	0	0	0	38	1	2	1	45	1.56	18.4911	0	0	0	0	0	0	0	2018-07-29	25	0	0	0	0	0
PMC	518	0	0	2016	25	4	25.5714	4	25	25.4	1	0	1	0	0	1	0	1	0	0	0	0	0	0	0	0	0	40	1	7	3	50	1.62	19.052	0	1	0	0	0	0	0	2018-07-28	28	0	0	0	0	0
PMC	3139	1	1	2016	36	4	36.5714	4	36	36.4	1	0	1	0	0	0	1	0	0	0	0	0	0	0	0	0	0	29	1	3	2	70	1.65	25.7117	0	0	0	0	0	0	0	2016-03-17	2	0	0	0	0	0
PMC	5206	0	1	2016	34	0	34	0	34	34	1	0	1	0	0	0	1	0	0	0	0	0	0	0	0	0	0	30	1	2	1			#DIV/0!	0	0	0	0	0	0	0	2018-07-29	22	0	0	0	0	0
PPROM	623	0	1	2016	34	5	34.7143	5	34	34.5	1	1	0	1	0	0	1	0	0	0	0	0	0	0	0	0	0	30	1	2	1			#DIV/0!	0	0	0	0	0	0	0	2018-07-29	26	0	0	0	0	0
PMC	6573	0	0	2015	35	5	35.7143	5	35	35.5	1	0	1	0	0	0	1	0	0	0	0	0	0	0	0	0	0	26	1	4	2			#DIV/0!	0	1	0	0	0	0	0	2016-11-17	17	0	0	0	0	0
PMC	606	0	0	2014	36	3	36.4286	3	36	36.3	1	0	1	0	0	1	0	1	0	0	0	0	0	0	0	0	0	32	1	3	1	66	1.63	24.841	0	0	0	0	0	0	0	2016-03-23	17	0	0	0	0	0
PPROM	348	0	0	2018	35	3	35.4286	3	35	35.3	1	1	0	1	0	0	1	0	0	1	0	0	0	0	0	0	0	37	1	3	1	83	1.54	34.9975	0	0	1	1	0	0	0	2018-08-07	7	0	0	0	0	0
PPROM	7099	1	0	2015	35	5	35.7143	5	35	35.5	1	1	0	1	0	0	1	0	0	0	0	0	0	0	0	0	0	30	1	2	1	74	1.65	27.1809	0	0	0	0	0	0	0	2018-08-22	35	0	0	0	0	0
PPROM	20	0	0	2015	32	5	32.7143	5	32	32.5	1	1	0	1	0	2	0	0	1	0	0	0	0	0	0	0	0	37	1	5	4	58	1.62	22.1003	0	1	0	0	0	0	0	2018-08-21	40	0	0	0	0	0
PPROM	7201	1	0	2017	35	5	35.7143	5	35	35.5	1	1	0	1	0	0	1	0	0	1	0	0	0	0	0	0	0	29	1	3	2			#DIV/0!	0	0	0	0	0	0	1	2018-08-24	17	0	0	0	0	0
PMC	4668	1	0	2018	36	6	36.8571	6	36	36.6	1	0	1	0	0	0	1	0	0	0	0	1	0	1	1	0	0	20	1	2	1			#DIV/0!	0	0	0	0	0	0	0	2019-08-20	15	0	0	1	0	0
PPROM	264	0	0	2015	35	4	35.5714	4	35	35.4	1	1	0	1	0	2	0	0	1	0	0	0	0	0	0	0	0	34	1	2	1	59	1.56	24.2439	0	1	0	0	0	0	1	2019-08-22	55	0	0	0	0	0
PMC	182	0	1	2016	34	5	34.7143	5	34	34.5	1	0	1	0	0	0	1	0	0	0	0	0	0	0	0	0	0	34	1	2	1	70	1.59	27.6888	0	0	0	0	0	0	0	2018-08-31	30	0	0	1	0	0
PPROM	5817	1	1	2014	35	0	35	0	35	35	1	1	0	1	0	1	0	1	0	0	1	0	0	0	0	0	0	30	1	2	1	66	1.6	25.7812	0	0	0	0	0	0	0	2017-04-05	35	0	0	0	0	0
PMC	6345	1	0	2015	36	5	36.7143	5	36	36.5	1	0	1	0	0	2	0	0	1	0	0	0	0	0	0	0	0	37	1	7	2			#DIV/0!	0	1	1	0	0	1	0	2018-09-08	36	0	0	0	0	0
PMC	3051	0	0	2017	35	5	35.7143	5	35	35.5	1	0	1	0	0	0	1	0	0	0	0	1	0	0	0	0	0	31	1	3	1	82	1.62	31.2452	0	0	0	0	0	0	0	2018-09-04	19	0	0	0	0	0
PPROM	1005	0	1	2152	35	3	35.4286	3	35	35.3	1	1		1	0	0	1	0	0	0	0	0	0	0	0	0	0	34	1	3	1	64.5	1.6	25.1953	0	0	1	1	0	0	0	43367	21	0	0	0	0	0
PMC	646	0	0	2014	36	3	36.4286	3	36	36.3	1	0	1	0	0	0	1	0	0	0	0	0	0	0	0	0	0	30	1	2	1	62	1.57	25.1532	0	0	0	0	0	0	0	2015-03-04	3	0	0	0	0	1	14
PMC	8993	1	0	2016	34	4	34.5714	4	34	34.4	1	0	1	0	0	0	1	0	0	0	1	0	0	0	0	0	0	27	1	2	1			#DIV/0!	0	0	0	0	0	0	0	2018-10-02	27	0	1	0	0	0
PMC	4038	0	1	2017	36	6	36.8571	6	36	36.6	1	0	1	0	0	0	1	0	0	0	0	1	0	0	0	0	0	32	1	2	1			#DIV/0!	0	0	0	0	0	0	0	2019-09-12	30	0	0	0	0	0
PPROM	7295	1	0	2014	36	0	36	0	36	36	1	1	0	1	0	0	1	0	0	0	0	0	0	0	0	0	0	25	1	2	1	92	1.61	35.4925	0	0	0	0	0	0	0	2015-12-17	14		0	0	0	0
PPROM	426	1	0	2016	35	3	35.4286	3	35	35.3	1	1	0	1	0	0	1	0	0	0	0	0	0	0	0	0	0	39	1	2	1	84	1.64	31.2314	0	0	0	0	0	0	0	2018-09-15	31	0	0	0	0	0
PPROM	695	1	0	2016	35	5	35.7143	5	35	35.5	1	1	0	1	0	0	1	0	0	1	0	0	0	0	0	0	0	35	1	2	1		1.64	0	1	0	0	0	0	0	0	2019-09-19	38	0	1	0	0	0
PPROM	952	0	0	2017	34	5	34.7143	5	34	34.5	1	1	0	1	0	0	1	0	0	0	0	0	0	0	0	0	0	33	1	2	1	62	1.58	24.8358	0	0	0	0	0	0	0	2018-10-14	21	0	0	0	0	0
PMC	4081	0	0	2016	36	2	36.2857	2	36	36.2	1	0	1	0	0	0	1	0	0	0	0	0	0	0	0	0	0	30	1	3	1	64	1.6	25	0	0	1	1	0	0	0	2018-10-16	25	0	0	0		1	39
PPROM	7044	1	1	2017	36	4	36.5714	4	36	36.4	1	1	0	1	0	0	1	0	0	0	0	0	0	0	0	0	0	25	1	3	2	62	1.6	24.2187	0	0	0	0	0	0	0	2019-09-19	23		0	0	0	0
PPROM	9640	1	0	2017	35	1	35.1429	1	35	35.1	1	1	0	1	0	0	1	0	0	0	0	0	0	0	0	0	0	22	1	3	2			#DIV/0!	0	0	0	0	0	0	0	2018-10-01	21		0	0	0	0
PPROM	779	0	1	3506	35	4	35.5714	4	35	35.4	1	1		1	0	0	1	0	0	0	0	0	0	0	0	0	0	40	1	3	2			#DIV/0!	0	0	0	0	0	0	0	43393	43	0	0	0	0	1	32
PPROM	2696	1	0	2016	36	1	36.1429	1	36	36.1	1	1	0	1	0	0	1	0	0	0	0	0	0	0	0	0	0	27	1	5	4	96	1.65	35.2617	0	0	0	0	1	0	0	2017-04-10	14		0	0	0	0
PPROM	3877	0	0	2018	35	1	35.1429	1	35	35.1	1	1	0	1	0	2	0	0	1		0	0	0	0	0	0	0	34	1	6	3			#DIV/0!	0	1	0	0	0	0	0	2018-10-16	9	0	0	0	0	0
PPROM	4099	0	0	2018	35	0	35	0	35	35	1	1	0	1	0	0	1	0	0	0	0	0	0	0	0	0	0	30	1	6	2	93	1.65	34.1598	0	0	1	1	0	0	0	2018-10-08	8	0	0	0	0	0
PPROM	5179	0	0	2016	36	1	36.1429	1	36	36.1	1	1	0	1	0	0	1	0	0	0	0	0	0	0	0	0	0	32	1	3	1		1.6	0	0	0	0	0	0	0	0	2018-10-17	32	0	0	0	0	0
PPROM	8339	0	0	2015	36	4	36.5714	4	36	36.4	1	1	0	1	0	0	1	0	0	0	0	1	0	0	0	0	0	28	1	3	2		1.54	#REF!	0	0	0	0	0	0	0	2018-11-09	38	0	0	0	0	0
PMC	1826	1	0	2018	29	0	29	0	29	29	1	0	1	0	0	2	0	0	1	0	0	0	0	0	0	0	0	26	1	3	2			#DIV/0!	0	1	0	0	0	0	0	2018-10-09	7		0	0	0	0
PMC	683	0	1	2018	36	4	36.5714	4	36	36.4	1	0	1	0	0	1	0	1	0	1	0	0	0	0	0	0	0	31	1	7	5			#DIV/0!	0	1	0	0	0	0	0	2018-10-19	9	1	0	0	0	0
PMC	446	0	1	2018	35	1	35.1429	1	35	35.1	1	0	1	0	0	0	1	0	0	1	0	0	0	0	0	0	0	35	1	2	1	80	1.74	26.4236	1	0	0	0	0	0	1	2018-10-23	7	1	0	0	0
PMC	643	1	0	2015	32	2	32.2857	2	32	32.2	1	0	1	0	0	2	0	0	1	0	0	0	0	0	0	0	0	29	1	3	2			#DIV/0!	0	1	0	0	0	0	0	2018-10-26	44	0	0	1	0	0
PPROM	1475	1	0	2017	31	2	31.2857	2	31	31.2	1	1	0	1	0	0	1	0	0	0	0	0	0	0	0	0	0	26	1	2	1	58	1.56	23.833	0	0	0	0	0	0	0	2018-11-13	13	0	1	0	0
PPROM	7066	0	0	2016	36	2	36.2857	2	36	36.2	1	1	0	1	0	0	1	0	0	0	0	0	0	0	0	0	0	32	1	3	2			#DIV/0!	0	0	0	0	0	0	0	2018-10-28	28	0	0	0	0	0
PPROM	954	0	0	2018	35	5	35.7143	5	35	35.5	1	1	0	1	0	1	0	1	0	0	0	0	0	0	0	0	0	39	1	2	1	52	1.51	22.806	0	0	0	0	0	0	0	2018-11-06	9	0	0	1	0	0
PPROM	8040	1	0	2018	35	5	35.7143	5	35	35.5	1	1	0	1	0	0	1	0	0	0	0	0	0	0	0	0	0	23	1	2	1			#DIV/0!	0	0	0	0	0	0	0	2018-11-09	4		0	0	0	0
PPROM	3897	1	1	2015	36	6	36.8571	6	36	36.6	1	1	0	1	0	0	1	0	0	0	0	0	0	0	0	0	0	23	1	2	1			#DIV/0!	0	0	0	0	0	0	0	2016-10-12	11	0	0	0	0	0
PMC	4623	0	0	2016	35	1	35.1429	1	35	35.1	1	0	1	0	0	0	1	0	0	0	0	0	0	0	0	0	0	24	1	2	1			#DIV/0!	0	0	0	0	0	0	0	2017-06-02	6	0	0	0	0	0
PMC	3894	1	0	2016	32	1	32.1429	1	32	32.1	1	0	1	0	0	0	1	0	0	0	0	0	0		0	0	0	26	1	4	2			#DIV/0!	0	0	0	0	0	0	0	2018-11-30	25	0	0	0	0	0
PPROM	49	0	0	2016	36	6	36.8571	6	36	36.6	1	1	0	1	0	0	1	0	0	0	0	0	0	0	0	0	0	33	1	5	3	61	1.54	25.721	0	0	0	0	0	0	0	2017-05-03	9	0	0	0	0	1	26
PMC	984	1	0	2014	36	5	36.7143	5	36	36.5	1	0	1	0	0	0	1	0	0		0	1	0	0	0	0	0	33	1	6	1	55	1.51	24.1217	0	0	1	1	0	0	0	2018-11-24	53	0	0	0	0	0
PMC	2800	0	0	2015	36	3	36.4286	3	36	36.3	1	0	1	0	0	0	1	0	0	0	0	0	0	0	0	0	0	25	1	3	2	67	1.52	28.9993	0	0	0	0	0	0	0	2018-11-23	37	0	0	1	0	0
PMC	155	0	0	2017	36	6	36.8571	6	36	36.6	1	0	1	0	0	0	1	0	0		0	0	0	0	0	0	0	37	1	3	2	73	1.63	27.4756	0	1	0	0	0	0	0	2018-11-16	22	0	0	0	0	0
PPROM	533	0	0	2016	36	2	36.2857	2	36	36.2	1	1	0	1	0	0	1	0	0	0	0	0	0	0	0	0	0	40	1	3	2	63	1.7	21.7993	0	0	0	0	0	0	0	2018-11-22	33	0	0	0	0	1	24
PMC	3989	0	0	2016	35	1	35.1429	1	35	35.1	1	0	1		0	0	1	0	0	0	0	0	0	1	0	1	1	24	1	3	2			#DIV/0!	0	0	0	0	0	0	0	2018-11-24	23	0	0	0	0	1	33
PMC	189	0	0	2016	25	1	25.1429	1	25	25.1	1	0	1	0	0	0	1	0	0	0	0	0	0	0	0	0	0	36	1	4	3			#DIV/0!	0	1	0	0	0	0	0	2018-11-22	25	0	0	0	0	0
PPROM	9271	1	0	2014	31	6	31.8571	6	31	31.6	1	1	0	1	0	2	0	0	1	0	0	0	0	0	0	0	0	31	1	9	3			#DIV/0!	0	1	1	1	0	0	0	2018-10-25	48		0	0	0
PPROM	6042	0	0	2016	36	2	36.2857	2	36	36.2	1	1	0	1	0	0	1	0	0	0	0	0	0	0	0	0	0	31	1	2	1			#DIV/0!		0	0	0	0	0	0	2018-12-16	29		0	0	0	1
PMC	167	0	0	2016	33	3	33.4286	3	33	33.3	1	0	1	0	0	2	0	0	1	0	0	0	0	0	0	0	0	35	1	2	1			#DIV/0!	0	0	0	0	0	0	0	2018-12-12	27	0	0	0	0	0
PPROM	677	0	0	2015	33	5	33.7143	5	33	33.5	1	1	0	1	0	2	0	0	1	0	0	0	0	0	0	0	0	38	1	3	2	64	1.65	23.5078	0	1	0	0	0	0	0	2018-12-20	37	0	0	1	0	0
PMC	3996	0	0	2017	35	0	35	0	35	35	1	0	1	0	0	2	0	0	1	0	1	1	0	0	0	0	0	31	1	5	4	78	1.6	30.4687	0	0	0	0	0	0	0	2018-12-16	19	1	0	0	0	1	24
PPROM	6655	0	0	2017	35	1	35.1429	1	35	35.1	1	1	0	1	0	2	0	0	1	0	0	0	0	0	0	0	0	29	1	4	2			#DIV/0!	0	1	0	0	0	0	0	2018-12-12	14	0	0	0	0	0
PPROM	4976	0	0	2014	36	1	36.1429	1	36	36.1	1	1	0	1	0	0	1	0	0	0	0	0	0	0	0	0	0	31	1	4	3	94	1.65	34.5271	0	0	0	0	0	0	0	2018-12-20	48	0	0	0	0	1	44
PPROM	842	0	0	2015	36	3	36.4286	3	36	36.3	1	1	0	1	0	0	1	0	0	1	0	0	0	0	0	0	0	40	1	3	2	59	1.62	22.4813	0	0	0	0	0	0	0	2018-12-21	46	1	0	0	0	0
PPROM	950	1	1	2016	35	6	35.8571	6	35	35.6	1	1	0	1	0	1	0	1	0	0	0	0	0	0	0	0	0	37	1	2	1	83	1.57	33.6728	0	0	0	0	0	0	0	2017-03-26	9	0	0	0	0	0
PMC	1468	1	1	2017	36	5	36.7143	5	36	36.5	1	0	1	0	0	0	1	0	0		0	0	0	0	0	0	0	28	1	3	2			#DIV/0!	1	0	0	0	0	0	0	2018-12-27	15		0	0	0	0
PPROM	742	0	1	2016	36	0	36	0	36	36	1	1	0	1	0	0	1	0	0	0	0	0	0	0	0	0	0	33	1	2	1	68	1.64	25.2826	0	0	0	0	0	0	0	2017-05-05	10	0	0	0	0	0
PPROM	716	1	1	2016	35	1	35.1429	1	35	35.1	1	1	0	1	0	0	1	0	0	0	0	0	0	0	0	0	0	35	1	6	5	67	1.55	27.8876	0	0	0	0	0	0	0	2018-12-26	25	0	0	0	0	0
PPROM	4694	1	0	2017	36	6	36.8571	6	36	36.6	1	1	0	1	0	2	0	0	1	0	0	0	0	0	0	0	0	30	1	4	3	72	1.58	28.8415	0	1	0	0	0	0	0	2019-09-18	25	0	0	0	0	0
PMC	9515	1	0	2018	33	3	33.4286	3	33	33.3	1	0	1	0	0	0	1	0	0		0	0	0	0	0	0	0	21	1	3	2			#DIV/0!	0	0	0	0	0	0	0	2019-03-23	3	0	0	0	0	0
PPROM	113	0	0	2015	36	6	36.8571	6	36	36.6	1	1	0	1	0	0	1	0	0	0	0	0	0	0	0	0	0	44	1	7	1			#DIV/0!		0	0	0	0	0	0	2019-03-14	44	0	0	0	0	0
PMC	8738	1	0	2015	34	3	34.4286	3	34	34.3	1	0	1	0	0	0	1	0	0	0	0	0	0	0	0	0	0	26	1	2	1			#DIV/0!	0	0	0	0	0	0	0	2016-08-30	17	0	0	1	0	1	22
PMC	4117	1	0	2016	34	2	34.2857	2	34	34.2	1	0	1	0	0	2	0	0	1	0	0	0	0	0	0	0	0	23	1	2	1			#DIV/0!	0	1	0	0	1	0	0	2019-04-07	34	0	0	0	0
PMC	3339	0	0	2017	33	3	33.4286	3	33	33.3	1	0	1		0	0	1	0	0	0	0	0	0	1	0	1	1	30	1	3	1	63	1.68	22.3214	0	0	0	0	0	0	0	2019-05-29	23	0	0	0	0	1	14-16 7-14
PPROM	138	0	0	2014	35	4	35.5714	4	35	35.4	1	1	0	1	0	0	1	0	0	0	0	0	0	0	0	0	0	40	1	4	3		1.6	0	0	0	0	0	0	0	0	2019-09-19	66	0	0	0	0	0
PPROM	3167	0	0	2017	36	6	36.8571	6	36	36.6	1	1	0	1	0	0	1	0	0	0	0	0	0	0	0	0	0	31	1	3	2	84	1.6	32.8125	0	0	0	0	0	0	0	2019-03-25	17	0	0	0	0	0
PPROM	3420	0	1	2018	36	4	36.5714	4	36	36.4	1	1	0	1	0	0	1	0	0	0	0	0	0	0	0	0	0	30	1	3	2			#DIV/0!	0	0	0	0	0	0	0	2019-05-20	11	0	0	1	0	0
PPROM	1054	0	0	2014	36	2	36.2857	2	36	36.2	1	1	0	1	0	0	1	0	0	0	0	0	0		0	0	0	32	1	2	1			#DIV/0!	0	0	0	0	0	0	0	2016-06-30	22	0	0	0	0	0
PMC	823	0	0	2016	29	2	29.2857	2	29	29.2	1	0	1	0	0	0	1	0	0	0	0	0	0	0	0	0	0	38	1	2	1			#DIV/0!	0	0	1	0	0	0	0	2019-05-19	31	0	0	0	0	1	23-25
PMC	880	0	1	1340	36	6	36.8571	6	36	36.6	1	0	1		0	2	0	0	1	0	0	0	0	0	0	0	0	35	1	3	2	85	1.62	32.3884	0	1	0	0	1	0	1	43573	27	0	0	0	0	0
PPROM	169931	אריתראית	0	2014	35	1	35.1429	1	35	35.1	1	1	0	1	0	0	1	0	0		0	0	0	0	0	0	0	29	1	4	2			#DIV/0!	0	0	0	0	0	0	0	2019-04-10	54	0	0	0	0	0
PMC	9386	0	0	2018	36	5	36.7143	5	36	36.5	1	0	1	0	0	0	1	0	0	1	0	0	0	0	0	0	0	33	1	2	1			#DIV/0!	0	0	0	0	0	0	0	2019-04-24	5	0	0	0	0	0
PPROM	3266	1	1	2014	28	1	28.1429	1	28	28.1	1	1	0	1	0	2	0	0	1	0	0	0	0	0	0	0	0	26	1	3	1	86	1.68	30.4705	0	1	0	0	0	0	0	2015-04-16	10	0	0	0	0	0
PMC	1048	1	0	2016	36	0	36	0	36	36	1	0	1	0	0	0	1	0	0	0	0	0	0	0	0	0	0	26	1	2	1	55	1.62	20.9572	0	0	0	0	0	0	0	2017-10-10	14	0	0	0	0	0
PPROM	4293	0	1	2017	36	2	36.2857	2	36	36.2	1	1	0	1	0	1	0	1	0	0	0	0	0	0	0	0	0	31	1	2	1	65	1.73	21.7181	0	0	0	0	0	0	0	2018-12-19	14	0	0	0	0	0
PPROM	5846	0	0	2015	35	3	35.4286	3	35	35.3	1	1	0	1	0	0	1	0	0	0	0	0	0	0	0	0	0	31	1	2	1	62	1.63	23.3355	0	0	0	0	0	0	0	2019-01-07	42	0	0	0	0	0
PMC	713	1	0	2016	35	6	35.8571	6	35	35.6	1	0	1	0	1	0	1	0	0	0	0	0	1	0	0	0	0	33	1	4	2	92	1.66	33.3866	0	0	0	0	0	0	0	2018-12-27	31	0	0	0	0	0
PMC	4680	0	0	2016	33	3	33.4286	3	33	33.3	1	0	1	0	1	0	1	0	0	0	0	0	1	0	0	0	0	27	1	3	2			#DIV/0!	0	0	0	0	0	0	0	2018-12-24	25	0	0	0	0	0
PPROM	6518	0	0	2015	33	3	33.4286	3	33	33.3	1	1	0	1	0	0	1	0	0	0	0	0	0	0	0	0	0	29	1	3	1	63	1.64	23.4236	0	0	0	0	0	0	0	2016-09-01	11	0	0	0	0	1	19
PPROM	1881	0	0	2017	35	5	35.7143	5	35	35.5	1	1	0	1	0	0	1	0	0	1	0	0	0	0	0	0	0	27	1	4	3			#DIV/0!	0	0	0	0	0	0	0	2019-02-10	16	0	0	0	0	1
PMC	395	1	1	2017	36	1	36.1429	1	36	36.1	1	0	1	0	0	2	0	0	1	0	0	0	0	0	0	0	0	22	1	3	1			#DIV/0!	0	1	0	0	0	0	0	2019-01-16	15	0	0	0	0	0
PPROM	5078	1	0	2014	36	6	36.8571	6	36	36.6	1	1	0	1	0	0	1	0	0	0	0	0	0	0	0	0	0	26	1	2	1			#DIV/0!	0	0	0	0	0	0	0	2017-04-15	36		0	0	0	0
PMC	912	0	0	2018	36	6	36.8571	6	36	36.6	1	0	1	0	0	0	1	0	0	0	0	0	0	0	0	0	0	34	1	2	1	82	1.63	30.863	0	0	0	0	0	0	0	2019-01-10	10	0	0	0	0	0
PMC	9300	0	0	2017	36	4	36.5714	4	36	36.4	1	0	1	0	0	0	1	0	0	0	0	1	0	0	0	0	0	28	1	7	5			#DIV/0!	0	0	0	0	0	0	0	2019-01-24	17	0	0	0	0	0
PPROM	69	0	0	2016	34	5	34.7143	5	34	34.5	1	1	0	1	0	0	1	0	0	0	0	0	0	0	0	0	0	38	1	8	3	76	1.65	27.9155	0	0	1	1	0	0	0	2019-01-06	33	1	0	0	0	0
PMC	2059	0	0	2015	32	6	32.8571	6	32	32.6	1	0	1	0	0	0	1	0	0	0	0	0	0	0	0	0	0	26	1	3	2	54		#DIV/0!	0	0	0	0	0	0	0	2015-12-12	6	0	0	0	0	0
PPROM	468	0	0	2014	35	3	35.4286	3	35	35.3	1	1	0	1	0	0	1	0	0	0	0	0	0	0	0	0	0	32	1	8	4			#DIV/0!	0	0	1	1	0	1	0	2017-02-21	29	0	0	0	0	1	19
PMC	198	0	0	2017	36	4	36.5714	4	36	36.4	1	0	1	0	0	0	1	0	0	0	0	0	0	0	0	0	0	38	1	3	2	77	1.6	30.0781	0	0	0	0	1	0	0	2019-01-26	14	0	0	0	0	0
PMC	7492	0	0	2017	34	0	34	0	34	34	1	0	1	0	0	0	1	0	0	0	0	0	0	0	0	0	0	29	1	4	2	103	1.63	38.767	0	0	0	0	0	0	0	2019-01-23	19	0	0	1	0	0
PPROM	2720	1	0	2016	35	1	35.1429	1	35	35.1	1	1	0	1	0	2	0	0	1		0	0	0	0	0	0	0	25	1	2	1			#DIV/0!	0	1	0	0	0	0	0	2016-12-07	11		0	0	0	0
PPROM	455	0	1	2016	36	6	36.8571	6	36	36.6	1	1	0	1	0	0	1	0	0	0	0	0	0	0	0	0	0	43	1	3	1	84	1.68	29.7619	0	0	1	1	0	0	0	2019-01-22	29	0	0	0	0	0
PMC	4101	1	0	2017	34	3	34.4286	3	34	34.3	1	0	1	0	1	0	1	0	0	0	0	0	1	0	0	0	0	31	1	2	1	61.5	1.55	25.5983	0	0	0	0	0	0	0	2019-02-05	20	0	0	0	0	0
PMC	320	1	0	2018	29	0	29	0	29	29	1	0	1	0	0	2	0	0	1		0	0	0	0	0	0	0	30	1	3	2			#DIV/0!	0	1	0	0	0	0	0	2019-02-26	3		0	0	0	0
PPROM	107	0	0	2016	35	2	35.2857	2	35	35.2	1	1	0	1	0	0	1	0	0	0	0	0	0	0	0	0	0	30	1	3	1	71	1.64	26.398	0	0	1	1	0	0	0	2019-02-05	29	0	0	0	0	0
PMC	882	0	0	2015	36	1	36.1429	1	36	36.1	1	0	1	0	0	0	1	0	0	0	0	0	0	0	0	0	0	31	1	4	3			#DIV/0!	0	0	0	0	0	0	0	2017-06-17	20	0	0	0	0	0
PMC	510	1	0	2015	36	0	36	0	36	36	1	0	1	0	0	1	0	1	0	0	0	1	1	0	0	0	0	24	1	2	1			#DIV/0!	0	0	0	0	0	0	0	2015-11-15	7	0	0	0	0	0
PPROM	604	0	0	2014	36	2	36.2857	2	36	36.2	1	1	0	1	0	0	1	0	0		0	1	0	0	0	0	0	32	1	2	1		1.57	0	1	0	0	0	0	0	0	2019-02-20	58	0	0	1	0	0
PPROM	417	0	0	2015	36	3	36.4286	3	36	36.3	1	1	0	1	0	0	1	0	0	0	0	0	0	0	0	0	0	31	1	2	1	75	1.6	29.2969	0	0	0	0	0	0	1	2016-05-06	13	0	0	0	0	0
PPROM	4267	0	1	2017	28	6	28.8571	6	28	28.6	1	1	0	1	0	2	0	0	1		0	0	1	0	0	0	0	30	1	5	1			#DIV/0!	0	1	1	1	0	0	0	2019-03-01	25	0	0	0	0	0
PPROM	2252	1	0	2016	35	0	35	0	35	35	1	1	0	1	0	0	1	0	0	0	0	0	0	0	0	0	0	25	1	2	1	75	1.59	29.6665	0	0	0	0	0	0	0	2019-03-05	32	0	0	0	0	0
PMC	4371	0	0	2017	35	2	35.2857	2	35	35.2	1	0	1	0	1	0	1	0	0	0	0	0	1	0	0	0	0	30	1	2	1		1.72	0	0	0	0	0	0	0	0	2019-03-06	26	0	0	0	0	0
PPROM	707	0	1	2018	35	3	35.4286	3	35	35.3	1	1	0	1	0	2	0	0	1	0	0	0	0	0	0	0	0	35	1	3	1	107	1.74	35.3415	0	1	0	0	0	0	0	2019-03-14	13	0	0	0	0	0
PPROM	109	0	0	2017	36	0	36	0	36	36	1	1	0	1	0	1	0	1	0	0	0	0	0	0	0	0	0	37	1	4	2		1.7	0	0	1	1	1	0	0	0	2019-03-11	22		0	0	0	0
PPROM	9845	0	0	2017	33	3	33.4286	3	33	33.3	1	1	0	1	0	2	0	0	1	0	0	0	0	0	0	0	0	36	1	2	1			#DIV/0!	0	1	0	0	0	0	0	2019-03-20	19	0	0	0	0	0
PPROM	6517	0	0	2014	35	0	35	0	35	35	1	1	0	1	0	0	1	0	0	1	0	0	0	0	0	0	0	37	1	5	3	77	1.6	30.0781	0	0	0	0	0	0	0	2019-03-08	51	1	0	0	0	0
[truncated: 39 more columns]
